# Supplementary material for: A single-source precursor approach to solution processed indium arsenide thin films
Source: J Mater Chem C Mater. 2016 Jun 23;4(28):6761–8. doi: 10.1039/c6tc02293f (PMC5059786; doi:10.1039/c6tc02293f)
Supplement: Supplementary file 2 [file TC-004-C6TC02293F-s002.cif]

# Electronic Supplementary Material (ESI) for Journal of Materials Chemistry C.
# This journal is © The Royal Society of Chemistry 2016

####################################################################### 
# 
# This file contains crystal structure data downloaded from the 
# Cambridge Structural Database (CSD) hosted by the Cambridge 
# Crystallographic Data Centre (CCDC).
# 
# Full information about CCDC data access policies and citation 
# guidelines are available at http://www.ccdc.cam.ac.uk/access/V1 
# 
# Audit and citation data items may have been added by the CCDC. 
# Please retain this information to preserve the provenance of 
# this file and to allow appropriate attribution of the data. 
# 
#######################################################################

data_shelx
_database_code_depnum_ccdc_archive 'CCDC 1477895'
_audit_update_record             
;
2016-05-03 deposited with the CCDC.
2016-06-23 downloaded from the CCDC.
;

_audit_creation_method           SHELXL-2013
_chemical_name_systematic        
;
 ?
;
_chemical_name_common            ?
_chemical_melting_point          ?
_chemical_formula_moiety         'C42 H104 As8 In8, 2(C7 H8)'
_chemical_formula_sum            'C56 H120 As8 In8'
_chemical_formula_weight         2311.43

loop_
_atom_type_symbol
_atom_type_description
_atom_type_scat_dispersion_real
_atom_type_scat_dispersion_imag
_atom_type_scat_source
C C 0.0033 0.0016 'International Tables Vol C Tables 4.2.6.8 and 6.1.1.4'
H H 0.0000 0.0000 'International Tables Vol C Tables 4.2.6.8 and 6.1.1.4'
As As 0.0499 2.0058 'International Tables Vol C Tables 4.2.6.8 and 6.1.1.4'
In In -0.7276 1.3100 'International Tables Vol C Tables 4.2.6.8 and 6.1.1.4'

_space_group_crystal_system      monoclinic
_space_group_IT_number           14
_space_group_name_H-M_alt        'P 21/c'
_space_group_name_Hall           '-P 2ybc'

_shelx_space_group_comment       
;
The symmetry employed for this shelxl refinement is uniquely defined
by the following loop, which should always be used as a source of
symmetry information in preference to the above space-group names.
They are only intended as comments.
;

loop_
_space_group_symop_operation_xyz
'x, y, z'
'-x, y+1/2, -z+1/2'
'-x, -y, -z'
'x, -y-1/2, z-1/2'

_cell_length_a                   14.4602(10)
_cell_length_b                   12.4339(9)
_cell_length_c                   23.7507(17)
_cell_angle_alpha                90
_cell_angle_beta                 107.5640(10)
_cell_angle_gamma                90
_cell_volume                     4071.2(5)
_cell_formula_units_Z            2
_cell_measurement_temperature    100(2)
_cell_measurement_reflns_used    2045
_cell_measurement_theta_min      2.2
_cell_measurement_theta_max      27.5

_exptl_crystal_description       slab
_exptl_crystal_colour            colourless
_exptl_crystal_density_meas      ?
_exptl_crystal_density_method    ?
_exptl_crystal_density_diffrn    1.886
_exptl_crystal_F_000             2224
_exptl_transmission_factor_min   ?
_exptl_transmission_factor_max   ?
_exptl_crystal_size_max          0.130
_exptl_crystal_size_mid          0.040
_exptl_crystal_size_min          0.020
_exptl_absorpt_coefficient_mu    5.478
_shelx_estimated_absorpt_T_min   0.536
_shelx_estimated_absorpt_T_max   0.898
_exptl_absorpt_correction_type   Multi-scan
_exptl_absorpt_correction_T_max  1.000
_exptl_absorpt_correction_T_min  0.643
_exptl_absorpt_process_details   'CrystalClear-SM Expert 3.1 b27 (Rigaku, 2012)'

_exptl_special_details           
;
Rigaku CrystalClear-SM Expert 3.1 b27
;

_diffrn_ambient_temperature      100(2)
_diffrn_source_power             2.475
_diffrn_source_voltage           45.0
_diffrn_source_current           55.0
_diffrn_source                   'Rotating Anode'

_diffrn_radiation_wavelength     0.71075
_diffrn_radiation_type           MoK\a
_diffrn_radiation_collimation    'Confocal mirrors, HF Varimax '

_diffrn_detector                 'CCD plate'
_diffrn_detector_type            'Rigaku HG Saturn724+ (2x2 bin mode)'
_diffrn_detector_area_resol_mean 28.5714

_diffrn_measurement_device       'four-circle \k diffractometer'
_diffrn_measurement_device_type  'Rigaku AFC12 (Left)'
_diffrn_measurement_method       'profile data from \w-scans'
_diffrn_measurement_specimen_support 'MiTeGen micromount'
_diffrn_reflns_number            43045
_diffrn_reflns_av_unetI/netI     0.0428
_diffrn_reflns_av_R_equivalents  0.0515
_diffrn_reflns_limit_h_min       -18
_diffrn_reflns_limit_h_max       17
_diffrn_reflns_limit_k_min       -16
_diffrn_reflns_limit_k_max       16
_diffrn_reflns_limit_l_min       -30
_diffrn_reflns_limit_l_max       27
_diffrn_reflns_theta_min         2.955
_diffrn_reflns_theta_max         27.480
_diffrn_reflns_theta_full        25.242
_diffrn_measured_fraction_theta_max 0.995
_diffrn_measured_fraction_theta_full 0.995
_diffrn_reflns_Laue_measured_fraction_max 0.995
_diffrn_reflns_Laue_measured_fraction_full 0.995
_diffrn_reflns_point_group_measured_fraction_max 0.995
_diffrn_reflns_point_group_measured_fraction_full 0.995
_reflns_number_total             9286
_reflns_number_gt                7571
_reflns_threshold_expression     'I > 2\s(I)'
_reflns_Friedel_coverage         0.000
_reflns_Friedel_fraction_max     .
_reflns_Friedel_fraction_full    .

_reflns_special_details          
;
 Reflections were merged by SHELXL according to the crystal
 class for the calculation of statistics and refinement.
 
 _reflns_Friedel_fraction is defined as the number of unique
 Friedel pairs measured divided by the number that would be
 possible theoretically, ignoring centric projections and
 systematic absences.
;

_computing_data_collection       
;
CrystalClear-SM Expert 3.1 b27 (Rigaku, 2012)
;
_computing_cell_refinement       
;
CrystalClear-SM Expert 3.1 b27 (Rigaku, 2012)
;
_computing_data_reduction        
;
CrystalClear-SM Expert 3.1 b27 (Rigaku, 2012)
;
_computing_structure_solution    'SHELXS-2013 (Sheldrick, 2013)'
_computing_structure_refinement  'SHELXL-2013 (Sheldrick, 2013)'
_computing_molecular_graphics    'ORTEP-III (Farrugia, 1997)'
_computing_publication_material  
'PLATON (Spek, 2003), WinGX (Farrugia, 1999) and enCIFer (Allen et al., 2004).'

_refine_special_details          
;
 ?
;
_refine_ls_structure_factor_coef Fsqd
_refine_ls_matrix_type           full
_refine_ls_weighting_scheme      calc
_refine_ls_weighting_details     
'w=1/[\s^2^(Fo^2^)+(0.0293P)^2^+7.4244P] where P=(Fo^2^+2Fc^2^)/3'
_atom_sites_solution_primary     ?
_atom_sites_solution_secondary   ?
_atom_sites_solution_hydrogens   mixed
_refine_ls_hydrogen_treatment    mixed
_refine_ls_extinction_method     none
_refine_ls_extinction_coef       .
_refine_ls_number_reflns         9286
_refine_ls_number_parameters     458
_refine_ls_number_restraints     99
_refine_ls_R_factor_all          0.0482
_refine_ls_R_factor_gt           0.0324
_refine_ls_wR_factor_ref         0.0749
_refine_ls_wR_factor_gt          0.0678
_refine_ls_goodness_of_fit_ref   1.050
_refine_ls_restrained_S_all      1.070
_refine_ls_shift/su_max          0.004
_refine_ls_shift/su_mean         0.000

loop_
_atom_site_label
_atom_site_type_symbol
_atom_site_fract_x
_atom_site_fract_y
_atom_site_fract_z
_atom_site_U_iso_or_equiv
_atom_site_adp_type
_atom_site_occupancy
_atom_site_site_symmetry_order
_atom_site_calc_flag
_atom_site_refinement_flags_posn
_atom_site_refinement_flags_adp
_atom_site_refinement_flags_occupancy
_atom_site_disorder_assembly
_atom_site_disorder_group
C1 C 0.8651(4) 0.5919(3) 0.9888(2) 0.0335(11) Uani 1 1 d . . . . .
H1A H 0.8017 0.5777 0.9601 0.050 Uiso 1 1 calc R U . . .
H1B H 0.8715 0.5504 1.0249 0.050 Uiso 1 1 calc R U . . .
H1C H 0.9165 0.5708 0.9720 0.050 Uiso 1 1 calc R U . . .
C2A C 0.5751(19) 1.061(2) 1.0523(14) 0.069(8) Uani 0.334(14) 1 d . . P A 1
H2A1 H 0.5264 1.0214 1.0651 0.103 Uiso 0.334(14) 1 calc R U P A 1
H2A2 H 0.5694 1.0420 1.0114 0.103 Uiso 0.334(14) 1 calc R U P A 1
H2A3 H 0.5646 1.1385 1.0550 0.103 Uiso 0.334(14) 1 calc R U P A 1
C3A C 0.755(2) 1.018(2) 1.2060(9) 0.082(11) Uani 0.334(14) 1 d . . P A 1
H3A1 H 0.8005 1.0763 1.2227 0.123 Uiso 0.334(14) 1 calc R U P A 1
H3A2 H 0.7846 0.9488 1.2213 0.123 Uiso 0.334(14) 1 calc R U P A 1
H3A3 H 0.6955 1.0280 1.2171 0.123 Uiso 0.334(14) 1 calc R U P A 1
C2B C 0.5958(8) 1.0628(8) 1.0916(6) 0.049(3) Uani 0.666(14) 1 d . . P A 2
H2B1 H 0.5492 1.0092 1.0964 0.074 Uiso 0.666(14) 1 calc R U P A 2
H2B2 H 0.5806 1.0821 1.0497 0.074 Uiso 0.666(14) 1 calc R U P A 2
H2B3 H 0.5920 1.1272 1.1146 0.074 Uiso 0.666(14) 1 calc R U P A 2
C3B C 0.8133(7) 0.9514(8) 1.2137(3) 0.044(2) Uani 0.666(14) 1 d . . P A 2
H3B1 H 0.8334 1.0164 1.2376 0.066 Uiso 0.666(14) 1 calc R U P A 2
H3B2 H 0.8704 0.9074 1.2157 0.066 Uiso 0.666(14) 1 calc R U P A 2
H3B3 H 0.7683 0.9100 1.2289 0.066 Uiso 0.666(14) 1 calc R U P A 2
C4 C 1.0742(4) 1.0359(4) 1.2230(2) 0.0404(13) Uani 1 1 d . . . . .
H4A H 1.0851 1.1114 1.2350 0.061 Uiso 1 1 calc R U . . .
H4B H 1.1339 0.9949 1.2403 0.061 Uiso 1 1 calc R U . . .
H4C H 1.0221 1.0064 1.2368 0.061 Uiso 1 1 calc R U . . .
C5 C 0.6653(4) 1.1676(5) 0.9205(2) 0.0442(13) Uani 1 1 d . . . . .
H5A H 0.6705 1.2462 0.9217 0.066 Uiso 1 1 calc R U . . .
H5B H 0.6223 1.1443 0.9431 0.066 Uiso 1 1 calc R U . . .
H5C H 0.6387 1.1438 0.8794 0.066 Uiso 1 1 calc R U . . .
C6A C 0.6705(12) 0.7160(14) 1.0907(6) 0.024(5) Uani 0.316(6) 1 d D . P A 1
C7A C 0.7136(16) 0.6023(14) 1.0981(9) 0.068(8) Uani 0.316(6) 1 d D . P A 1
H7A1 H 0.6699 0.5531 1.1099 0.102 Uiso 0.316(6) 1 calc R U P A 1
H7A2 H 0.7769 0.6030 1.1286 0.102 Uiso 0.316(6) 1 calc R U P A 1
H7A3 H 0.7216 0.5782 1.0606 0.102 Uiso 0.316(6) 1 calc R U P A 1
C8A C 0.6384(14) 0.7444(14) 1.1450(6) 0.051(6) Uani 0.316(6) 1 d D . P A 1
H8A1 H 0.5948 0.6883 1.1512 0.076 Uiso 0.316(6) 1 calc R U P A 1
H8A2 H 0.6045 0.8136 1.1385 0.076 Uiso 0.316(6) 1 calc R U P A 1
H8A3 H 0.6956 0.7492 1.1799 0.076 Uiso 0.316(6) 1 calc R U P A 1
C9A C 0.5826(11) 0.7204(14) 1.0352(6) 0.054(2) Uani 0.316(6) 1 d D . P A 1
H9A1 H 0.6040 0.7089 1.0002 0.081 Uiso 0.316(6) 1 calc R U P A 1
H9A2 H 0.5514 0.7910 1.0326 0.081 Uiso 0.316(6) 1 calc R U P A 1
H9A3 H 0.5363 0.6642 1.0373 0.081 Uiso 0.316(6) 1 calc R U P A 1
C6B C 0.6692(7) 0.6958(8) 1.0824(4) 0.038(3) Uani 0.684(6) 1 d D . P A 2
C7B C 0.7419(6) 0.6346(7) 1.1319(4) 0.047(2) Uani 0.684(6) 1 d D . P A 2
H7B1 H 0.7077 0.5805 1.1481 0.071 Uiso 0.684(6) 1 calc R U P A 2
H7B2 H 0.7755 0.6849 1.1631 0.071 Uiso 0.684(6) 1 calc R U P A 2
H7B3 H 0.7894 0.5989 1.1162 0.071 Uiso 0.684(6) 1 calc R U P A 2
C8B C 0.5904(6) 0.7459(6) 1.1045(5) 0.064(3) Uani 0.684(6) 1 d D . P A 2
H8B1 H 0.5474 0.7897 1.0731 0.095 Uiso 0.684(6) 1 calc R U P A 2
H8B2 H 0.6204 0.7914 1.1389 0.095 Uiso 0.684(6) 1 calc R U P A 2
H8B3 H 0.5528 0.6888 1.1158 0.095 Uiso 0.684(6) 1 calc R U P A 2
C9B C 0.6260(6) 0.6244(6) 1.0295(3) 0.054(2) Uani 0.684(6) 1 d D . P A 2
H9B1 H 0.6776 0.5988 1.0139 0.081 Uiso 0.684(6) 1 calc R U P A 2
H9B2 H 0.5783 0.6653 0.9989 0.081 Uiso 0.684(6) 1 calc R U P A 2
H9B3 H 0.5941 0.5626 1.0414 0.081 Uiso 0.684(6) 1 calc R U P A 2
C10 C 0.8632(4) 1.2608(3) 1.09914(19) 0.0269(10) Uani 1 1 d . . . . .
C11 C 0.8769(5) 1.2657(4) 1.1652(2) 0.0507(16) Uani 1 1 d . . . . .
H11A H 0.9386 1.2317 1.1866 0.076 Uiso 1 1 calc R U . . .
H11B H 0.8235 1.2277 1.1739 0.076 Uiso 1 1 calc R U . . .
H11C H 0.8775 1.3410 1.1775 0.076 Uiso 1 1 calc R U . . .
C12 C 0.7659(4) 1.3120(4) 1.0645(3) 0.0464(14) Uani 1 1 d . . . . .
H12A H 0.7125 1.2700 1.0708 0.070 Uiso 1 1 calc R U . . .
H12B H 0.7601 1.3130 1.0223 0.070 Uiso 1 1 calc R U . . .
H12C H 0.7630 1.3858 1.0784 0.070 Uiso 1 1 calc R U . . .
C13 C 0.9454(4) 1.3186(3) 1.0841(2) 0.0359(12) Uani 1 1 d . . . . .
H13A H 0.9449 1.3949 1.0943 0.054 Uiso 1 1 calc R U . . .
H13B H 0.9368 1.3115 1.0417 0.054 Uiso 1 1 calc R U . . .
H13C H 1.0075 1.2865 1.1065 0.054 Uiso 1 1 calc R U . . .
C14 C 0.7220(4) 0.8425(4) 0.8581(2) 0.0345(11) Uani 1 1 d . . . . .
C15 C 0.7558(4) 0.7444(4) 0.8322(2) 0.0431(13) Uani 1 1 d . . . . .
H15A H 0.7019 0.7157 0.8000 0.065 Uiso 1 1 calc R U . . .
H15B H 0.7781 0.6895 0.8630 0.065 Uiso 1 1 calc R U . . .
H15C H 0.8092 0.7644 0.8169 0.065 Uiso 1 1 calc R U . . .
C16 C 0.6411(4) 0.8137(5) 0.8842(3) 0.0595(17) Uani 1 1 d . . . . .
H16A H 0.6637 0.7574 0.9141 0.089 Uiso 1 1 calc R U . . .
H16B H 0.5847 0.7875 0.8528 0.089 Uiso 1 1 calc R U . . .
H16C H 0.6228 0.8776 0.9025 0.089 Uiso 1 1 calc R U . . .
C17 C 0.6875(5) 0.9286(5) 0.8105(3) 0.0567(16) Uani 1 1 d . . . . .
H17A H 0.6347 0.8997 0.7777 0.085 Uiso 1 1 calc R U . . .
H17B H 0.7415 0.9500 0.7960 0.085 Uiso 1 1 calc R U . . .
H17C H 0.6642 0.9913 0.8273 0.085 Uiso 1 1 calc R U . . .
C18 C 1.0965(3) 0.7211(3) 1.14249(18) 0.0256(10) Uani 1 1 d . . . . .
C19 C 1.1888(4) 0.7635(4) 1.1871(2) 0.0355(11) Uani 1 1 d . . . . .
H19A H 1.1739 0.8293 1.2054 0.053 Uiso 1 1 calc R U . . .
H19B H 1.2371 0.7794 1.1668 0.053 Uiso 1 1 calc R U . . .
H19C H 1.2146 0.7091 1.2176 0.053 Uiso 1 1 calc R U . . .
C20 C 1.1194(4) 0.6206(3) 1.1122(2) 0.0429(14) Uani 1 1 d . . . . .
H20A H 1.1453 0.5646 1.1418 0.064 Uiso 1 1 calc R U . . .
H20B H 1.1676 0.6381 1.0922 0.064 Uiso 1 1 calc R U . . .
H20C H 1.0600 0.5945 1.0832 0.064 Uiso 1 1 calc R U . . .
C21 C 1.0194(4) 0.6965(4) 1.1726(2) 0.0441(13) Uani 1 1 d . . . . .
H21A H 0.9609 0.6691 1.1433 0.066 Uiso 1 1 calc R U . . .
H21B H 1.0036 0.7624 1.1904 0.066 Uiso 1 1 calc R U . . .
H21C H 1.0441 0.6422 1.2034 0.066 Uiso 1 1 calc R U . . .
As1A As 0.7704(3) 0.82026(15) 1.0854(2) 0.0230(7) Uani 0.316(6) 1 d . . P A 1
As1B As 0.74013(14) 0.81960(7) 1.05744(12) 0.0253(4) Uani 0.684(6) 1 d . . P A
2
As2 As 0.86048(3) 1.10427(3) 1.07501(2) 0.02043(10) Uani 1 1 d . . . . .
As3 As 0.83655(3) 0.90089(3) 0.92269(2) 0.02276(10) Uani 1 1 d . . . . .
As4 As 1.04500(3) 0.83350(3) 1.07939(2) 0.01902(9) Uani 1 1 d . . . . .
In1 In 0.87789(2) 0.76257(2) 1.00997(2) 0.02171(7) Uani 1 1 d . . . . .
In2A In 0.7191(6) 1.0193(6) 1.1089(3) 0.0311(10) Uani 0.334(14) 1 d . . P A 1
In2B In 0.7418(2) 0.9965(2) 1.12250(14) 0.0279(3) Uani 0.666(14) 1 d . . P A 2
In3 In 1.03329(2) 1.02493(2) 1.12673(2) 0.02103(7) Uani 1 1 d . . . . .
In4 In 0.80867(2) 1.09725(2) 0.95882(2) 0.02241(7) Uani 1 1 d . . . . .
C90 C 0.590(2) 1.145(2) 0.6646(13) 0.141(6) Uani 0.5 1 d . U P B 1
H90A H 0.5745 1.1310 0.6222 0.212 Uiso 0.5 1 calc R U P B 1
H90B H 0.6544 1.1173 0.6852 0.212 Uiso 0.5 1 calc R U P B 1
H90C H 0.5878 1.2227 0.6712 0.212 Uiso 0.5 1 calc R U P B 1
C91 C 0.5215(7) 1.0942(7) 0.6860(5) 0.053(3) Uani 0.5 1 d G U P B 1
C92 C 0.4626(8) 1.0151(8) 0.6519(4) 0.102(6) Uani 0.5 1 d G U P B 1
H92 H 0.4648 1.0012 0.6130 0.122 Uiso 0.5 1 calc R U P B 1
C93 C 0.4005(7) 0.9562(6) 0.6748(5) 0.064(4) Uani 0.5 1 d G U P B 1
H93 H 0.3602 0.9021 0.6515 0.077 Uiso 0.5 1 calc R U P B 1
C94 C 0.3972(6) 0.9765(7) 0.7317(5) 0.080(4) Uani 0.5 1 d G U P B 1
H94 H 0.3547 0.9363 0.7473 0.096 Uiso 0.5 1 calc R U P B 1
C95 C 0.4561(8) 1.0557(8) 0.7658(3) 0.067(4) Uani 0.5 1 d G U P B 1
H95 H 0.4539 1.0695 0.8047 0.081 Uiso 0.5 1 calc R U P B 1
C96 C 0.5183(7) 1.1145(7) 0.7429(4) 0.097(8) Uani 0.5 1 d G U P B 1
H96 H 0.5585 1.1686 0.7662 0.116 Uiso 0.5 1 calc R U P B 1
C80 C 0.4246(13) 0.9961(15) 0.5864(6) 0.141(6) Uani 0.5 1 d D U P C 2
H80A H 0.3680 0.9607 0.5927 0.212 Uiso 0.5 1 calc R U P C 2
H80B H 0.4618 0.9436 0.5712 0.212 Uiso 0.5 1 calc R U P C 2
H80C H 0.4031 1.0546 0.5578 0.212 Uiso 0.5 1 calc R U P C 2
C81 C 0.4854(8) 1.0394(8) 0.6419(4) 0.135(9) Uani 0.5 1 d DG U P C 2
C82 C 0.4526(7) 1.0339(7) 0.6911(5) 0.053(3) Uani 0.5 1 d DG U P C 2
H82 H 0.4035 0.9837 0.6921 0.063 Uiso 0.5 1 calc R U P C 2
C83 C 0.4915(9) 1.1018(9) 0.7389(4) 0.091(7) Uani 0.5 1 d G U P C 2
H83 H 0.4691 1.0980 0.7726 0.109 Uiso 0.5 1 calc R U P C 2
C84 C 0.5633(9) 1.1752(9) 0.7375(4) 0.103(6) Uani 0.5 1 d G U P C 2
H84 H 0.5899 1.2216 0.7701 0.124 Uiso 0.5 1 calc R U P C 2
C85 C 0.5961(7) 1.1807(9) 0.6882(6) 0.082(5) Uani 0.5 1 d G U P C 2
H85 H 0.6451 1.2308 0.6872 0.098 Uiso 0.5 1 calc R U P C 2
C86 C 0.5572(8) 1.1128(9) 0.6404(5) 0.082(5) Uani 0.5 1 d DG U P C 2
H86 H 0.5796 1.1165 0.6068 0.098 Uiso 0.5 1 calc R U P C 2
H1 H 0.848(9) 0.804(9) 1.139(5) 0.02(3) Uiso 0.316(6) 1 d . . P A 1
H2 H 0.672(6) 0.858(6) 1.011(4) 0.06(2) Uiso 0.684(6) 1 d . . P A 2

loop_
_atom_site_aniso_label
_atom_site_aniso_U_11
_atom_site_aniso_U_22
_atom_site_aniso_U_33
_atom_site_aniso_U_23
_atom_site_aniso_U_13
_atom_site_aniso_U_12
C1 0.048(3) 0.0161(19) 0.040(3) -0.0036(17) 0.018(2) -0.0070(19)
C2A 0.044(15) 0.061(14) 0.10(2) 0.017(16) 0.026(17) 0.012(10)
C3A 0.14(3) 0.067(15) 0.060(13) -0.032(11) 0.061(16) -0.068(17)
C2B 0.032(6) 0.030(4) 0.093(9) 0.001(5) 0.031(7) 0.002(4)
C3B 0.060(7) 0.048(5) 0.031(4) -0.002(4) 0.023(4) -0.011(4)
C4 0.052(4) 0.042(3) 0.024(2) -0.005(2) 0.007(2) 0.008(2)
C5 0.029(3) 0.066(3) 0.039(3) 0.000(2) 0.014(2) 0.016(3)
C6A 0.025(12) 0.005(8) 0.042(11) 0.001(7) 0.010(9) -0.002(6)
C7A 0.07(2) 0.043(12) 0.11(2) 0.026(13) 0.055(18) 0.004(12)
C8A 0.056(15) 0.061(12) 0.048(12) -0.020(10) 0.035(11) -0.034(11)
C9A 0.038(5) 0.060(5) 0.067(5) -0.010(4) 0.020(4) -0.027(4)
C6B 0.043(7) 0.017(5) 0.066(7) -0.008(4) 0.037(6) -0.013(4)
C7B 0.043(6) 0.046(5) 0.056(6) 0.021(4) 0.019(5) -0.003(4)
C8B 0.052(7) 0.031(4) 0.132(11) -0.003(6) 0.065(7) -0.012(4)
C9B 0.038(5) 0.060(5) 0.067(5) -0.010(4) 0.020(4) -0.027(4)
C10 0.036(3) 0.0182(19) 0.033(2) 0.0015(16) 0.021(2) 0.0050(17)
C11 0.098(5) 0.030(2) 0.033(3) -0.006(2) 0.034(3) 0.004(3)
C12 0.045(4) 0.032(3) 0.065(4) -0.002(2) 0.022(3) 0.013(2)
C13 0.041(3) 0.020(2) 0.051(3) -0.0063(19) 0.021(3) -0.0046(19)
C14 0.023(3) 0.032(2) 0.039(3) -0.0014(19) -0.004(2) -0.0085(19)
C15 0.047(4) 0.037(3) 0.038(3) -0.010(2) 0.001(3) -0.009(2)
C16 0.025(3) 0.071(4) 0.084(5) -0.022(3) 0.017(3) -0.016(3)
C17 0.042(4) 0.051(3) 0.054(4) 0.004(3) -0.020(3) -0.004(3)
C18 0.034(3) 0.022(2) 0.023(2) 0.0053(16) 0.012(2) 0.0043(18)
C19 0.043(3) 0.036(2) 0.025(2) 0.0048(19) 0.006(2) 0.008(2)
C20 0.063(4) 0.024(2) 0.037(3) 0.0032(19) 0.008(3) 0.009(2)
C21 0.045(4) 0.053(3) 0.038(3) 0.019(2) 0.018(3) -0.002(3)
As1A 0.0271(13) 0.0216(7) 0.0221(17) -0.0002(8) 0.0101(13) -0.0036(7)
As1B 0.0261(7) 0.0195(3) 0.0359(10) 0.0000(4) 0.0179(7) -0.0006(3)
As2 0.0244(3) 0.01912(19) 0.0212(2) -0.00042(15) 0.01202(19) 0.00109(16)
As3 0.0211(3) 0.02007(19) 0.0257(2) 0.00235(15) 0.00489(19) -0.00334(16)
As4 0.0234(3) 0.01596(18) 0.0199(2) 0.00042(14) 0.00976(18) 0.00105(15)
In1 0.02425(18) 0.01575(13) 0.02696(16) 0.00112(10) 0.01051(13) -0.00089(11)
In2A 0.042(2) 0.0242(15) 0.0380(17) -0.0101(11) 0.0287(16) -0.0094(12)
In2B 0.0336(7) 0.0224(5) 0.0364(7) 0.0003(5) 0.0234(6) 0.0004(4)
In3 0.02589(18) 0.01835(13) 0.01977(14) -0.00182(10) 0.00827(13) 0.00114(11)
In4 0.02066(18) 0.02695(15) 0.02135(15) 0.00222(11) 0.00896(13) 0.00375(12)
C90 0.139(9) 0.130(8) 0.152(8) -0.005(6) 0.039(6) 0.039(6)
C91 0.042(6) 0.040(5) 0.081(7) 0.015(5) 0.024(6) 0.017(5)
C92 0.120(11) 0.075(8) 0.103(10) -0.026(7) 0.023(8) 0.047(7)
C93 0.054(7) 0.050(6) 0.083(7) -0.030(5) 0.014(6) 0.003(5)
C94 0.057(7) 0.072(7) 0.122(9) 0.036(7) 0.044(7) 0.008(6)
C95 0.056(7) 0.080(7) 0.067(7) 0.018(6) 0.021(6) 0.019(6)
C96 0.094(10) 0.089(10) 0.097(11) 0.023(8) 0.013(8) 0.024(8)
C80 0.139(9) 0.130(8) 0.152(8) -0.005(6) 0.039(6) 0.039(6)
C81 0.125(12) 0.109(11) 0.157(12) -0.027(9) 0.022(9) 0.040(9)
C82 0.035(6) 0.034(5) 0.097(8) 0.022(5) 0.033(6) 0.013(4)
C83 0.084(9) 0.093(10) 0.083(10) 0.041(8) 0.005(7) 0.040(7)
C84 0.090(9) 0.108(9) 0.096(9) 0.036(7) 0.004(7) 0.004(8)
C85 0.051(8) 0.084(8) 0.107(9) 0.044(7) 0.017(7) 0.003(6)
C86 0.062(8) 0.080(8) 0.126(9) 0.049(7) 0.062(7) 0.060(6)

_geom_special_details            
;
 All esds (except the esd in the dihedral angle between two l.s. planes)
 are estimated using the full covariance matrix.  The cell esds are taken
 into account individually in the estimation of esds in distances, angles
 and torsion angles; correlations between esds in cell parameters are only
 used when they are defined by crystal symmetry.  An approximate (isotropic)
 treatment of cell esds is used for estimating esds involving l.s. planes.
;

loop_
_geom_bond_atom_site_label_1
_geom_bond_atom_site_label_2
_geom_bond_distance
_geom_bond_site_symmetry_2
_geom_bond_publ_flag
C1 In1 2.175(4) . ?
C1 H1A 0.9800 . ?
C1 H1B 0.9800 . ?
C1 H1C 0.9800 . ?
C2A In2A 2.17(2) . ?
C2A H2A1 0.9800 . ?
C2A H2A2 0.9800 . ?
C2A H2A3 0.9800 . ?
C3A In2A 2.207(19) . ?
C3A H3A1 0.9800 . ?
C3A H3A2 0.9800 . ?
C3A H3A3 0.9800 . ?
C2B In2B 2.177(10) . ?
C2B H2B1 0.9800 . ?
C2B H2B2 0.9800 . ?
C2B H2B3 0.9800 . ?
C3B In2B 2.173(8) . ?
C3B H3B1 0.9800 . ?
C3B H3B2 0.9800 . ?
C3B H3B3 0.9800 . ?
C4 In3 2.186(4) . ?
C4 H4A 0.9800 . ?
C4 H4B 0.9800 . ?
C4 H4C 0.9800 . ?
C5 In4 2.180(5) . ?
C5 H5A 0.9800 . ?
C5 H5B 0.9800 . ?
C5 H5C 0.9800 . ?
C6A C9A 1.531(10) . ?
C6A C7A 1.533(10) . ?
C6A C8A 1.537(10) . ?
C6A As1A 1.97(2) . ?
C7A H7A1 0.9800 . ?
C7A H7A2 0.9800 . ?
C7A H7A3 0.9800 . ?
C8A H8A1 0.9800 . ?
C8A H8A2 0.9800 . ?
C8A H8A3 0.9800 . ?
C9A H9A1 0.9800 . ?
C9A H9A2 0.9800 . ?
C9A H9A3 0.9800 . ?
C6B C9B 1.511(8) . ?
C6B C7B 1.523(8) . ?
C6B C8B 1.524(8) . ?
C6B As1B 2.035(11) . ?
C7B H7B1 0.9800 . ?
C7B H7B2 0.9800 . ?
C7B H7B3 0.9800 . ?
C8B H8B1 0.9800 . ?
C8B H8B2 0.9800 . ?
C8B H8B3 0.9800 . ?
C9B H9B1 0.9800 . ?
C9B H9B2 0.9800 . ?
C9B H9B3 0.9800 . ?
C10 C11 1.521(6) . ?
C10 C13 1.522(6) . ?
C10 C12 1.537(7) . ?
C10 As2 2.026(4) . ?
C11 H11A 0.9800 . ?
C11 H11B 0.9800 . ?
C11 H11C 0.9800 . ?
C12 H12A 0.9800 . ?
C12 H12B 0.9800 . ?
C12 H12C 0.9800 . ?
C13 H13A 0.9800 . ?
C13 H13B 0.9800 . ?
C13 H13C 0.9800 . ?
C14 C15 1.512(7) . ?
C14 C16 1.523(7) . ?
C14 C17 1.527(7) . ?
C14 As3 2.022(5) . ?
C15 H15A 0.9800 . ?
C15 H15B 0.9800 . ?
C15 H15C 0.9800 . ?
C16 H16A 0.9800 . ?
C16 H16B 0.9800 . ?
C16 H16C 0.9800 . ?
C17 H17A 0.9800 . ?
C17 H17B 0.9800 . ?
C17 H17C 0.9800 . ?
C18 C19 1.525(7) . ?
C18 C21 1.527(6) . ?
C18 C20 1.527(6) . ?
C18 As4 2.020(4) . ?
C19 H19A 0.9800 . ?
C19 H19B 0.9800 . ?
C19 H19C 0.9800 . ?
C20 H20A 0.9800 . ?
C20 H20B 0.9800 . ?
C20 H20C 0.9800 . ?
C21 H21A 0.9800 . ?
C21 H21B 0.9800 . ?
C21 H21C 0.9800 . ?
As1A In2A 2.690(7) . ?
As1A In1 2.797(2) . ?
As1A H1 1.44(13) . ?
As1B In1 2.6641(10) . ?
As1B In2B 2.684(2) . ?
As1B H2 1.33(9) . ?
As2 In3 2.6218(6) . ?
As2 In2A 2.633(4) . ?
As2 In4 2.6338(5) . ?
As2 In2B 2.680(2) . ?
As3 In1 2.6202(5) . ?
As3 In4 2.6587(5) . ?
As3 In3 2.6653(5) 3_777 ?
As4 In1 2.6327(6) . ?
As4 In3 2.6595(5) . ?
As4 In4 2.6835(5) 3_777 ?
In3 As3 2.6653(5) 3_777 ?
In4 As4 2.6835(5) 3_777 ?
C90 C91 1.39(3) . ?
C90 H90A 0.9800 . ?
C90 H90B 0.9800 . ?
C90 H90C 0.9800 . ?
C91 C92 1.3900 . ?
C91 C96 1.3900 . ?
C92 C93 1.3900 . ?
C92 H92 0.9500 . ?
C93 C94 1.3900 . ?
C93 H93 0.9500 . ?
C94 C95 1.3900 . ?
C94 H94 0.9500 . ?
C95 C96 1.3900 . ?
C95 H95 0.9500 . ?
C96 H96 0.9500 . ?
C80 C81 1.449(6) . ?
C80 H80A 0.9800 . ?
C80 H80B 0.9800 . ?
C80 H80C 0.9800 . ?
C81 C82 1.3900 . ?
C81 C86 1.3900 . ?
C82 C83 1.3900 . ?
C82 H82 0.9500 . ?
C83 C84 1.3900 . ?
C83 H83 0.9500 . ?
C84 C85 1.3900 . ?
C84 H84 0.9500 . ?
C85 C86 1.3900 . ?
C85 H85 0.9500 . ?
C86 H86 0.9500 . ?

loop_
_geom_angle_atom_site_label_1
_geom_angle_atom_site_label_2
_geom_angle_atom_site_label_3
_geom_angle
_geom_angle_site_symmetry_1
_geom_angle_site_symmetry_3
_geom_angle_publ_flag
In1 C1 H1A 109.5 . . ?
In1 C1 H1B 109.5 . . ?
H1A C1 H1B 109.5 . . ?
In1 C1 H1C 109.5 . . ?
H1A C1 H1C 109.5 . . ?
H1B C1 H1C 109.5 . . ?
In2A C2A H2A1 109.5 . . ?
In2A C2A H2A2 109.5 . . ?
H2A1 C2A H2A2 109.5 . . ?
In2A C2A H2A3 109.5 . . ?
H2A1 C2A H2A3 109.5 . . ?
H2A2 C2A H2A3 109.5 . . ?
In2A C3A H3A1 109.5 . . ?
In2A C3A H3A2 109.5 . . ?
H3A1 C3A H3A2 109.5 . . ?
In2A C3A H3A3 109.5 . . ?
H3A1 C3A H3A3 109.5 . . ?
H3A2 C3A H3A3 109.5 . . ?
In2B C2B H2B1 109.5 . . ?
In2B C2B H2B2 109.5 . . ?
H2B1 C2B H2B2 109.5 . . ?
In2B C2B H2B3 109.5 . . ?
H2B1 C2B H2B3 109.5 . . ?
H2B2 C2B H2B3 109.5 . . ?
In2B C3B H3B1 109.5 . . ?
In2B C3B H3B2 109.5 . . ?
H3B1 C3B H3B2 109.5 . . ?
In2B C3B H3B3 109.5 . . ?
H3B1 C3B H3B3 109.5 . . ?
H3B2 C3B H3B3 109.5 . . ?
In3 C4 H4A 109.5 . . ?
In3 C4 H4B 109.5 . . ?
H4A C4 H4B 109.5 . . ?
In3 C4 H4C 109.5 . . ?
H4A C4 H4C 109.5 . . ?
H4B C4 H4C 109.5 . . ?
In4 C5 H5A 109.5 . . ?
In4 C5 H5B 109.5 . . ?
H5A C5 H5B 109.5 . . ?
In4 C5 H5C 109.5 . . ?
H5A C5 H5C 109.5 . . ?
H5B C5 H5C 109.5 . . ?
C9A C6A C7A 109.5(9) . . ?
C9A C6A C8A 109.4(9) . . ?
C7A C6A C8A 109.3(9) . . ?
C9A C6A As1A 110.8(11) . . ?
C7A C6A As1A 109.4(12) . . ?
C8A C6A As1A 108.3(11) . . ?
C6A C7A H7A1 109.5 . . ?
C6A C7A H7A2 109.5 . . ?
H7A1 C7A H7A2 109.5 . . ?
C6A C7A H7A3 109.5 . . ?
H7A1 C7A H7A3 109.5 . . ?
H7A2 C7A H7A3 109.5 . . ?
C6A C8A H8A1 109.5 . . ?
C6A C8A H8A2 109.5 . . ?
H8A1 C8A H8A2 109.5 . . ?
C6A C8A H8A3 109.5 . . ?
H8A1 C8A H8A3 109.5 . . ?
H8A2 C8A H8A3 109.5 . . ?
C6A C9A H9A1 109.5 . . ?
C6A C9A H9A2 109.5 . . ?
H9A1 C9A H9A2 109.5 . . ?
C6A C9A H9A3 109.5 . . ?
H9A1 C9A H9A3 109.5 . . ?
H9A2 C9A H9A3 109.5 . . ?
C9B C6B C7B 111.3(7) . . ?
C9B C6B C8B 111.2(7) . . ?
C7B C6B C8B 110.6(7) . . ?
C9B C6B As1B 108.7(6) . . ?
C7B C6B As1B 108.2(6) . . ?
C8B C6B As1B 106.6(6) . . ?
C6B C7B H7B1 109.5 . . ?
C6B C7B H7B2 109.5 . . ?
H7B1 C7B H7B2 109.5 . . ?
C6B C7B H7B3 109.5 . . ?
H7B1 C7B H7B3 109.5 . . ?
H7B2 C7B H7B3 109.5 . . ?
C6B C8B H8B1 109.5 . . ?
C6B C8B H8B2 109.5 . . ?
H8B1 C8B H8B2 109.5 . . ?
C6B C8B H8B3 109.5 . . ?
H8B1 C8B H8B3 109.5 . . ?
H8B2 C8B H8B3 109.5 . . ?
C6B C9B H9B1 109.5 . . ?
C6B C9B H9B2 109.5 . . ?
H9B1 C9B H9B2 109.5 . . ?
C6B C9B H9B3 109.5 . . ?
H9B1 C9B H9B3 109.5 . . ?
H9B2 C9B H9B3 109.5 . . ?
C11 C10 C13 110.8(4) . . ?
C11 C10 C12 110.4(4) . . ?
C13 C10 C12 109.4(4) . . ?
C11 C10 As2 108.4(3) . . ?
C13 C10 As2 109.7(3) . . ?
C12 C10 As2 108.1(3) . . ?
C10 C11 H11A 109.5 . . ?
C10 C11 H11B 109.5 . . ?
H11A C11 H11B 109.5 . . ?
C10 C11 H11C 109.5 . . ?
H11A C11 H11C 109.5 . . ?
H11B C11 H11C 109.5 . . ?
C10 C12 H12A 109.5 . . ?
C10 C12 H12B 109.5 . . ?
H12A C12 H12B 109.5 . . ?
C10 C12 H12C 109.5 . . ?
H12A C12 H12C 109.5 . . ?
H12B C12 H12C 109.5 . . ?
C10 C13 H13A 109.5 . . ?
C10 C13 H13B 109.5 . . ?
H13A C13 H13B 109.5 . . ?
C10 C13 H13C 109.5 . . ?
H13A C13 H13C 109.5 . . ?
H13B C13 H13C 109.5 . . ?
C15 C14 C16 111.0(4) . . ?
C15 C14 C17 109.7(4) . . ?
C16 C14 C17 110.3(5) . . ?
C15 C14 As3 107.9(3) . . ?
C16 C14 As3 109.3(4) . . ?
C17 C14 As3 108.6(3) . . ?
C14 C15 H15A 109.5 . . ?
C14 C15 H15B 109.5 . . ?
H15A C15 H15B 109.5 . . ?
C14 C15 H15C 109.5 . . ?
H15A C15 H15C 109.5 . . ?
H15B C15 H15C 109.5 . . ?
C14 C16 H16A 109.5 . . ?
C14 C16 H16B 109.5 . . ?
H16A C16 H16B 109.5 . . ?
C14 C16 H16C 109.5 . . ?
H16A C16 H16C 109.5 . . ?
H16B C16 H16C 109.5 . . ?
C14 C17 H17A 109.5 . . ?
C14 C17 H17B 109.5 . . ?
H17A C17 H17B 109.5 . . ?
C14 C17 H17C 109.5 . . ?
H17A C17 H17C 109.5 . . ?
H17B C17 H17C 109.5 . . ?
C19 C18 C21 110.7(4) . . ?
C19 C18 C20 110.0(4) . . ?
C21 C18 C20 110.4(4) . . ?
C19 C18 As4 109.0(3) . . ?
C21 C18 As4 109.1(3) . . ?
C20 C18 As4 107.5(3) . . ?
C18 C19 H19A 109.5 . . ?
C18 C19 H19B 109.5 . . ?
H19A C19 H19B 109.5 . . ?
C18 C19 H19C 109.5 . . ?
H19A C19 H19C 109.5 . . ?
H19B C19 H19C 109.5 . . ?
C18 C20 H20A 109.5 . . ?
C18 C20 H20B 109.5 . . ?
H20A C20 H20B 109.5 . . ?
C18 C20 H20C 109.5 . . ?
H20A C20 H20C 109.5 . . ?
H20B C20 H20C 109.5 . . ?
C18 C21 H21A 109.5 . . ?
C18 C21 H21B 109.5 . . ?
H21A C21 H21B 109.5 . . ?
C18 C21 H21C 109.5 . . ?
H21A C21 H21C 109.5 . . ?
H21B C21 H21C 109.5 . . ?
C6A As1A In2A 109.8(5) . . ?
C6A As1A In1 115.6(5) . . ?
In2A As1A In1 127.57(13) . . ?
C6A As1A H1 104(5) . . ?
In2A As1A H1 98(5) . . ?
In1 As1A H1 96(5) . . ?
C6B As1B In1 115.4(3) . . ?
C6B As1B In2B 111.7(3) . . ?
In1 As1B In2B 125.73(7) . . ?
C6B As1B H2 102(4) . . ?
In1 As1B H2 102(3) . . ?
In2B As1B H2 93(3) . . ?
C10 As2 In3 107.14(14) . . ?
C10 As2 In2A 104.44(18) . . ?
In3 As2 In2A 115.1(3) . . ?
C10 As2 In4 107.66(12) . . ?
In3 As2 In4 114.076(17) . . ?
In2A As2 In4 107.76(17) . . ?
C10 As2 In2B 108.75(13) . . ?
In3 As2 In2B 104.81(9) . . ?
In4 As2 In2B 114.11(7) . . ?
C14 As3 In1 107.65(13) . . ?
C14 As3 In4 113.91(14) . . ?
In1 As3 In4 111.594(18) . . ?
C14 As3 In3 108.43(15) . 3_777 ?
In1 As3 In3 123.55(2) . 3_777 ?
In4 As3 In3 91.164(15) . 3_777 ?
C18 As4 In1 107.23(14) . . ?
C18 As4 In3 111.22(12) . . ?
In1 As4 In3 113.641(18) . . ?
C18 As4 In4 108.71(13) . 3_777 ?
In1 As4 In4 124.343(17) . 3_777 ?
In3 As4 In4 90.749(15) . 3_777 ?
C1 In1 As3 118.31(13) . . ?
C1 In1 As4 117.98(15) . . ?
As3 In1 As4 102.871(16) . . ?
C1 In1 As1B 109.59(13) . . ?
As3 In1 As1B 97.98(5) . . ?
As4 In1 As1B 107.95(6) . . ?
C1 In1 As1A 111.92(13) . . ?
As3 In1 As1A 107.49(8) . . ?
As4 In1 As1A 95.47(10) . . ?
C2A In2A C3A 121.8(11) . . ?
C2A In2A As2 113.8(7) . . ?
C3A In2A As2 111.3(6) . . ?
C2A In2A As1A 111.4(8) . . ?
C3A In2A As1A 102.5(7) . . ?
As2 In2A As1A 91.04(18) . . ?
C3B In2B C2B 123.7(4) . . ?
C3B In2B As2 112.1(3) . . ?
C2B In2B As2 110.3(3) . . ?
C3B In2B As1B 106.3(2) . . ?
C2B In2B As1B 106.1(3) . . ?
As2 In2B As1B 93.61(6) . . ?
C4 In3 As2 112.68(15) . . ?
C4 In3 As4 117.80(13) . . ?
As2 In3 As4 108.180(17) . . ?
C4 In3 As3 115.74(16) . 3_777 ?
As2 In3 As3 111.307(17) . 3_777 ?
As4 In3 As3 88.858(15) . 3_777 ?
C5 In4 As2 110.99(13) . . ?
C5 In4 As3 116.83(15) . . ?
As2 In4 As3 110.226(16) . . ?
C5 In4 As4 118.53(15) . 3_777 ?
As2 In4 As4 109.858(17) . 3_777 ?
As3 In4 As4 88.493(15) . 3_777 ?
C91 C90 H90A 109.5 . . ?
C91 C90 H90B 109.5 . . ?
H90A C90 H90B 109.5 . . ?
C91 C90 H90C 109.5 . . ?
H90A C90 H90C 109.5 . . ?
H90B C90 H90C 109.5 . . ?
C90 C91 C92 119.1(14) . . ?
C90 C91 C96 120.6(14) . . ?
C92 C91 C96 120.0 . . ?
C93 C92 C91 120.0 . . ?
C93 C92 H92 120.0 . . ?
C91 C92 H92 120.0 . . ?
C94 C93 C92 120.0 . . ?
C94 C93 H93 120.0 . . ?
C92 C93 H93 120.0 . . ?
C95 C94 C93 120.0 . . ?
C95 C94 H94 120.0 . . ?
C93 C94 H94 120.0 . . ?
C94 C95 C96 120.0 . . ?
C94 C95 H95 120.0 . . ?
C96 C95 H95 120.0 . . ?
C95 C96 C91 120.0 . . ?
C95 C96 H96 120.0 . . ?
C91 C96 H96 120.0 . . ?
C81 C80 H80A 109.5 . . ?
C81 C80 H80B 109.5 . . ?
H80A C80 H80B 109.5 . . ?
C81 C80 H80C 109.5 . . ?
H80A C80 H80C 109.5 . . ?
H80B C80 H80C 109.5 . . ?
C82 C81 C86 120.0 . . ?
C82 C81 C80 118.7(6) . . ?
C86 C81 C80 118.3(6) . . ?
C81 C82 C83 120.0 . . ?
C81 C82 H82 120.0 . . ?
C83 C82 H82 120.0 . . ?
C84 C83 C82 120.0 . . ?
C84 C83 H83 120.0 . . ?
C82 C83 H83 120.0 . . ?
C83 C84 C85 120.0 . . ?
C83 C84 H84 120.0 . . ?
C85 C84 H84 120.0 . . ?
C86 C85 C84 120.0 . . ?
C86 C85 H85 120.0 . . ?
C84 C85 H85 120.0 . . ?
C85 C86 C81 120.0 . . ?
C85 C86 H86 120.0 . . ?
C81 C86 H86 120.0 . . ?

loop_
_geom_torsion_atom_site_label_1
_geom_torsion_atom_site_label_2
_geom_torsion_atom_site_label_3
_geom_torsion_atom_site_label_4
_geom_torsion
_geom_torsion_site_symmetry_1
_geom_torsion_site_symmetry_2
_geom_torsion_site_symmetry_3
_geom_torsion_site_symmetry_4
_geom_torsion_publ_flag
C90 C91 C92 C93 174.0(17) . . . . ?
C96 C91 C92 C93 0.0 . . . . ?
C91 C92 C93 C94 0.0 . . . . ?
C92 C93 C94 C95 0.0 . . . . ?
C93 C94 C95 C96 0.0 . . . . ?
C94 C95 C96 C91 0.0 . . . . ?
C90 C91 C96 C95 -173.9(17) . . . . ?
C92 C91 C96 C95 0.0 . . . . ?
C86 C81 C82 C83 0.0 . . . . ?
C80 C81 C82 C83 -159.9(12) . . . . ?
C81 C82 C83 C84 0.0 . . . . ?
C82 C83 C84 C85 0.0 . . . . ?
C83 C84 C85 C86 0.0 . . . . ?
C84 C85 C86 C81 0.0 . . . . ?
C82 C81 C86 C85 0.0 . . . . ?
C80 C81 C86 C85 159.9(12) . . . . ?

_refine_diff_density_max         0.994
_refine_diff_density_min         -0.724
_refine_diff_density_rms         0.140

_shelxl_version_number           2013-4

_shelx_res_file                  
;
TITL 2013ncs0457
CELL  0.71075  14.4602  12.4339  23.7507   90.000  107.564   90.000
ZERR     2.00   0.0010   0.0009   0.0017    0.000    0.001    0.000
LATT   1
SYMM  - X, 1/2 + Y, 1/2 - Z
SFAC  C    H    AS   IN
UNIT  112  240  16   16
MERG   2
SHEL   7 0.77
DFIX   1.54 0.01 C6B C7B C6B C8B C6B C9B C6A C7A C6A C8A C6A C9A
DANG   2.50 0.01 C7B C8B C8B C9B C7B C9B C7A C8A C8A C9A C7A C9A
DFIX   1.45 0.01 C80 C81
DANG   2.46 0.01 C80 C82 C80 C86
EADP   C9A C9B
EADP   C80 C90
ISOR   0.01 0.01 C80 C81 C82 C83 C84 C85 C86 C90 C91 C92 C93 C94 C95 C96
FMAP   2
PLAN    5
SIZE     0.020   0.040   0.130
ACTA
BOND   $H
CONF
L.S.   8
TEMP  -173.00
WGHT    0.029300    7.424400
FVAR       0.58977   0.33354   0.31595
C1    1    0.865143    0.591926    0.988824    11.00000    0.04800    0.01609 =
         0.03996   -0.00361    0.01842   -0.00705
AFIX 137
H1A   2    0.801702    0.577674    0.960114    11.00000   -1.50000
H1B   2    0.871462    0.550384    1.024858    11.00000   -1.50000
H1C   2    0.916524    0.570846    0.971971    11.00000   -1.50000
AFIX   0
PART    1
C2A   1    0.575100    1.061027    1.052319    21.00000    0.04382    0.06070 =
         0.10425    0.01651    0.02576    0.01245
AFIX 137
H2A1  2    0.526366    1.021418    1.065100    21.00000   -1.50000
H2A2  2    0.569418    1.042000    1.011370    21.00000   -1.50000
H2A3  2    0.564558    1.138474    1.054990    21.00000   -1.50000
AFIX   0
C3A   1    0.754887    1.017911    1.206001    21.00000    0.13892    0.06749 =
         0.05977   -0.03241    0.06075   -0.06845
AFIX 137
H3A1  2    0.800481    1.076268    1.222672    21.00000   -1.50000
H3A2  2    0.784555    0.948813    1.221323    21.00000   -1.50000
H3A3  2    0.695503    1.028029    1.217144    21.00000   -1.50000
AFIX   0
PART    2
C2B   1    0.595812    1.062840    1.091553   -21.00000    0.03227    0.03044 =
         0.09285    0.00061    0.03109    0.00234
AFIX 137
H2B1  2    0.549192    1.009161    1.096425   -21.00000   -1.50000
H2B2  2    0.580559    1.082053    1.049725   -21.00000   -1.50000
H2B3  2    0.591981    1.127180    1.114577   -21.00000   -1.50000
AFIX   0
C3B   1    0.813270    0.951379    1.213701   -21.00000    0.05967    0.04776 =
         0.03117   -0.00170    0.02265   -0.01092
AFIX 137
H3B1  2    0.833355    1.016380    1.237607   -21.00000   -1.50000
H3B2  2    0.870441    0.907428    1.215726   -21.00000   -1.50000
H3B3  2    0.768257    0.909996    1.228894   -21.00000   -1.50000
AFIX   0
PART    0
C4    1    1.074245    1.035939    1.222987    11.00000    0.05198    0.04178 =
         0.02405   -0.00545    0.00652    0.00841
AFIX 137
H4A   2    1.085106    1.111447    1.234992    11.00000   -1.50000
H4B   2    1.133917    0.994877    1.240334    11.00000   -1.50000
H4C   2    1.022074    1.006430    1.236786    11.00000   -1.50000
AFIX   0
C5    1    0.665318    1.167567    0.920497    11.00000    0.02939    0.06639 =
         0.03901   -0.00016    0.01358    0.01572
AFIX 137
H5A   2    0.670485    1.246173    0.921708    11.00000   -1.50000
H5B   2    0.622335    1.144327    0.943130    11.00000   -1.50000
H5C   2    0.638681    1.143816    0.879424    11.00000   -1.50000
AFIX   0
PART    1
C6A   1    0.670490    0.716020    1.090726    31.00000    0.02536    0.00469 =
         0.04155    0.00130    0.00976   -0.00188
C7A   1    0.713607    0.602341    1.098121    31.00000    0.07374    0.04324 =
         0.10594    0.02568    0.05484    0.00438
AFIX 137
H7A1  2    0.669873    0.553112    1.109932    31.00000   -1.50000
H7A2  2    0.776861    0.603014    1.128567    31.00000   -1.50000
H7A3  2    0.721642    0.578247    1.060588    31.00000   -1.50000
AFIX   0
C8A   1    0.638449    0.744363    1.145015    31.00000    0.05559    0.06077 =
         0.04843   -0.02049    0.03463   -0.03367
AFIX 137
H8A1  2    0.594846    0.688335    1.151204    31.00000   -1.50000
H8A2  2    0.604480    0.813597    1.138533    31.00000   -1.50000
H8A3  2    0.695590    0.749230    1.179926    31.00000   -1.50000
AFIX   0
C9A   1    0.582645    0.720405    1.035223    31.00000    0.03761    0.05951 =
         0.06714   -0.00957    0.02012   -0.02717
AFIX 137
H9A1  2    0.603959    0.708882    1.000240    31.00000   -1.50000
H9A2  2    0.551435    0.790971    1.032587    31.00000   -1.50000
H9A3  2    0.536308    0.664168    1.037310    31.00000   -1.50000
AFIX   0
PART    2
C6B   1    0.669210    0.695799    1.082412   -31.00000    0.04348    0.01730 =
         0.06607   -0.00807    0.03746   -0.01335
C7B   1    0.741922    0.634552    1.131885   -31.00000    0.04326    0.04638 =
         0.05566    0.02063    0.01916   -0.00305
AFIX 137
H7B1  2    0.707695    0.580505    1.148119   -31.00000   -1.50000
H7B2  2    0.775453    0.684897    1.163127   -31.00000   -1.50000
H7B3  2    0.789395    0.598852    1.116237   -31.00000   -1.50000
AFIX   0
C8B   1    0.590418    0.745880    1.104510   -31.00000    0.05245    0.03085 =
         0.13218   -0.00331    0.06535   -0.01194
AFIX 137
H8B1  2    0.547390    0.789652    1.073075   -31.00000   -1.50000
H8B2  2    0.620431    0.791393    1.138857   -31.00000   -1.50000
H8B3  2    0.552762    0.688801    1.115809   -31.00000   -1.50000
AFIX   0
C9B   1    0.626004    0.624352    1.029532   -31.00000    0.03761    0.05951 =
         0.06714   -0.00957    0.02012   -0.02717
AFIX 137
H9B1  2    0.677576    0.598846    1.013945   -31.00000   -1.50000
H9B2  2    0.578296    0.665260    0.998925   -31.00000   -1.50000
H9B3  2    0.594118    0.562613    1.041431   -31.00000   -1.50000
AFIX   0
PART    0
C10   1    0.863162    1.260808    1.099141    11.00000    0.03580    0.01824 =
         0.03340    0.00147    0.02055    0.00500
C11   1    0.876926    1.265742    1.165158    11.00000    0.09804    0.03022 =
         0.03320   -0.00618    0.03406    0.00400
AFIX 137
H11A  2    0.938642    1.231709    1.186588    11.00000   -1.50000
H11B  2    0.823542    1.227681    1.173934    11.00000   -1.50000
H11C  2    0.877462    1.341014    1.177488    11.00000   -1.50000
AFIX   0
C12   1    0.765853    1.312044    1.064518    11.00000    0.04477    0.03233 =
         0.06547   -0.00206    0.02163    0.01319
AFIX 137
H12A  2    0.712480    1.269992    1.070777    11.00000   -1.50000
H12B  2    0.760091    1.312952    1.022335    11.00000   -1.50000
H12C  2    0.762962    1.385848    1.078370    11.00000   -1.50000
AFIX   0
C13   1    0.945430    1.318586    1.084080    11.00000    0.04118    0.01977 =
         0.05141   -0.00626    0.02093   -0.00457
AFIX 137
H13A  2    0.944886    1.394888    1.094315    11.00000   -1.50000
H13B  2    0.936844    1.311532    1.041710    11.00000   -1.50000
H13C  2    1.007536    1.286543    1.106518    11.00000   -1.50000
AFIX   0
C14   1    0.722018    0.842465    0.858134    11.00000    0.02293    0.03228 =
         0.03914   -0.00142   -0.00421   -0.00854
C15   1    0.755797    0.744389    0.832235    11.00000    0.04688    0.03664 =
         0.03800   -0.00989    0.00104   -0.00878
AFIX 137
H15A  2    0.701912    0.715660    0.800018    11.00000   -1.50000
H15B  2    0.778149    0.689494    0.862956    11.00000   -1.50000
H15C  2    0.809229    0.764435    0.816942    11.00000   -1.50000
AFIX   0
C16   1    0.641085    0.813698    0.884218    11.00000    0.02462    0.07110 =
         0.08367   -0.02247    0.01749   -0.01594
AFIX 137
H16A  2    0.663683    0.757436    0.914118    11.00000   -1.50000
H16B  2    0.584698    0.787504    0.852805    11.00000   -1.50000
H16C  2    0.622790    0.877640    0.902519    11.00000   -1.50000
AFIX   0
C17   1    0.687512    0.928569    0.810531    11.00000    0.04187    0.05116 =
         0.05446    0.00448   -0.01959   -0.00382
AFIX 137
H17A  2    0.634665    0.899663    0.777743    11.00000   -1.50000
H17B  2    0.741488    0.949976    0.796047    11.00000   -1.50000
H17C  2    0.664245    0.991314    0.827260    11.00000   -1.50000
AFIX   0
C18   1    1.096543    0.721107    1.142485    11.00000    0.03406    0.02217 =
         0.02272    0.00526    0.01201    0.00431
C19   1    1.188801    0.763517    1.187062    11.00000    0.04253    0.03604 =
         0.02528    0.00477    0.00601    0.00850
AFIX 137
H19A  2    1.173927    0.829284    1.205366    11.00000   -1.50000
H19B  2    1.237126    0.779422    1.166848    11.00000   -1.50000
H19C  2    1.214630    0.709094    1.217615    11.00000   -1.50000
AFIX   0
C20   1    1.119417    0.620553    1.112217    11.00000    0.06317    0.02354 =
         0.03703    0.00319    0.00786    0.00919
AFIX 137
H20A  2    1.145297    0.564588    1.141841    11.00000   -1.50000
H20B  2    1.167620    0.638090    1.092170    11.00000   -1.50000
H20C  2    1.060011    0.594463    1.083220    11.00000   -1.50000
AFIX   0
C21   1    1.019369    0.696514    1.172575    11.00000    0.04492    0.05294 =
         0.03777    0.01919    0.01769   -0.00219
AFIX 137
H21A  2    0.960870    0.669146    1.143272    11.00000   -1.50000
H21B  2    1.003583    0.762377    1.190403    11.00000   -1.50000
H21C  2    1.044115    0.642231    1.203363    11.00000   -1.50000
AFIX   0
PART    1
AS1A  3    0.770419    0.820261    1.085440    31.00000    0.02713    0.02160 =
         0.02213   -0.00019    0.01014   -0.00359
PART    2
AS1B  3    0.740126    0.819596    1.057438   -31.00000    0.02615    0.01948 =
         0.03588    0.00002    0.01790   -0.00061
PART    0
AS2   3    0.860475    1.104268    1.075009    11.00000    0.02437    0.01912 =
         0.02121   -0.00042    0.01202    0.00109
AS3   3    0.836549    0.900890    0.922687    11.00000    0.02110    0.02007 =
         0.02567    0.00235    0.00489   -0.00334
AS4   3    1.045004    0.833497    1.079391    11.00000    0.02335    0.01596 =
         0.01990    0.00042    0.00976    0.00105
IN1   4    0.877890    0.762569    1.009975    11.00000    0.02425    0.01575 =
         0.02696    0.00112    0.01051   -0.00089
PART    1
IN2A  4    0.719125    1.019315    1.108856    21.00000    0.04218    0.02416 =
         0.03804   -0.01014    0.02870   -0.00943
PART    2
IN2B  4    0.741762    0.996474    1.122497   -21.00000    0.03355    0.02244 =
         0.03637    0.00032    0.02339    0.00042
PART    0
IN3   4    1.033286    1.024925    1.126727    11.00000    0.02589    0.01835 =
         0.01977   -0.00182    0.00827    0.00114
IN4   4    0.808666    1.097248    0.958816    11.00000    0.02066    0.02695 =
         0.02135    0.00222    0.00896    0.00375
PART    1
C90   1    0.589532    1.145025    0.664568    10.50000    0.13852    0.13031 =
         0.15155   -0.00494    0.03853    0.03854
AFIX 137
H90A  2    0.574499    1.130964    0.622155    10.50000   -1.50000
H90B  2    0.654361    1.117316    0.685204    10.50000   -1.50000
H90C  2    0.587754    1.222676    0.671235    10.50000   -1.50000
AFIX  66
C91   1    0.521517    1.094199    0.685973    10.50000    0.04228    0.04028 =
         0.08074    0.01461    0.02370    0.01701
C92   1    0.462620    1.015065    0.651912    10.50000    0.11991    0.07494 =
         0.10310   -0.02629    0.02323    0.04699
AFIX  43
H92   2    0.464842    1.001191    0.613008    10.50000   -1.20000
AFIX  65
C93   1    0.400472    0.956231    0.674774    10.50000    0.05418    0.05017 =
         0.08320   -0.02958    0.01402    0.00335
AFIX  43
H93   2    0.360219    0.902147    0.651494    10.50000   -1.20000
AFIX  65
C94   1    0.397220    0.976531    0.731696    10.50000    0.05746    0.07202 =
         0.12222    0.03562    0.04391    0.00795
AFIX  43
H94   2    0.354745    0.936320    0.747321    10.50000   -1.20000
AFIX  65
C95   1    0.456117    1.055664    0.765758    10.50000    0.05614    0.07989 =
         0.06730    0.01806    0.02087    0.01929
AFIX  43
H95   2    0.453894    1.069538    0.804663    10.50000   -1.20000
AFIX  65
C96   1    0.518265    1.114499    0.742898    10.50000    0.09356    0.08930 =
         0.09655    0.02328    0.01347    0.02394
AFIX  43
H96   2    0.558518    1.168583    0.766177    10.50000   -1.20000
AFIX   0
PART    2
C80   1    0.424649    0.996070    0.586390    10.50000    0.13852    0.13031 =
         0.15155   -0.00494    0.03853    0.03854
AFIX 137
H80A  2    0.367987    0.960725    0.592666    10.50000   -1.50000
H80B  2    0.461753    0.943615    0.571194    10.50000   -1.50000
H80C  2    0.403130    1.054589    0.557779    10.50000   -1.50000
AFIX  66
C81   1    0.485392    1.039372    0.641889    10.50000    0.12502    0.10865 =
         0.15685   -0.02714    0.02163    0.03975
C82   1    0.452567    1.033873    0.691119    10.50000    0.03497    0.03436 =
         0.09700    0.02235    0.03295    0.01341
AFIX  43
H82   2    0.403523    0.983713    0.692105    10.50000   -1.20000
AFIX  65
C83   1    0.491500    1.101764    0.738906    10.50000    0.08405    0.09325 =
         0.08329    0.04080    0.00544    0.03951
AFIX  43
H83   2    0.469065    1.098005    0.772553    10.50000   -1.20000
AFIX  65
C84   1    0.563259    1.175156    0.737464    10.50000    0.09014    0.10800 =
         0.09568    0.03598    0.00411    0.00373
AFIX  43
H84   2    0.589867    1.221557    0.770125    10.50000   -1.20000
AFIX  65
C85   1    0.596085    1.180658    0.688234    10.50000    0.05066    0.08380 =
         0.10677    0.04394    0.01696    0.00314
AFIX  43
H85   2    0.645128    1.230818    0.687249    10.50000   -1.20000
AFIX  65
C86   1    0.557152    1.112766    0.640446    10.50000    0.06196    0.07982 =
         0.12580    0.04932    0.06209    0.06013
AFIX  43
H86   2    0.579587    1.116526    0.606800    10.50000   -1.20000
AFIX   0
PART    1
H1    2    0.848126    0.804456    1.139421    31.00000    0.01575
PART    2
H2    2    0.671652    0.858263    1.010784   -31.00000    0.06120
HKLF    4
 
REM  2013ncs0457
REM R1 =  0.0324 for    7571 Fo > 4sig(Fo)  and  0.0482 for all    9286 data
REM    458 parameters refined using     99 restraints
 
END
 
WGHT      0.0293      7.4245
 
REM Highest difference peak  0.994,  deepest hole -0.724,  1-sigma level  0.140
Q1    1   0.4693  1.0446  0.7136  11.00000  0.05    0.99
Q2    1   0.3815  0.9643  0.6986  11.00000  0.05    0.91
Q3    1   0.5165  1.0824  0.6018  11.00000  0.05    0.90
Q4    1   0.8005  0.9982  1.1521  11.00000  0.05    0.87
Q5    1   0.5548  1.1107  0.7173  11.00000  0.05    0.87
;
_shelx_res_checksum              70277

_shelx_hkl_file                  
;
  -1  -1   0 4151.77 206.090   1
  -1  -1   1 25772.9 680.160   1
   0  -1  -2 1509.43 88.7300   1
   0   1   2 1418.29 80.4100   1
   0  -1  -2 1467.46 83.2900   1
   0  -1   2 1716.14 138.760   1
   0  -1   2 1488.48 91.7400   1
   1   1   1 45363.8 956.290   1
  -1  -1  -1 42975.5 926.620   1
   1  -1   1 48914.0 1099.15   1
   1  -1   1 44690.0 974.020   1
   1  -1  -2 7268.33 262.990   1
  -1  -1   2 8177.90 362.960   1
   1  -1  -2 7509.09 280.060   1
  -1  -1   2 7138.10 258.460   1
  -1  -1   2 7335.10 290.350   1
   1   0   2 71006.6 3175.31   1
   2   0   0 17309.6 436.700   1
  -2   0   0 17680.0 471.080   1
   2   0  -2 563.730 46.4200   1
   2   0  -2 430.600 50.7700   1
  -2   0   2 574.310 66.1700   1
   1   1   2 1416.45 104.410   1
  -1   1  -2 1257.58 77.0500   1
  -1  -1  -2 1268.42 76.3700   1
   1   1   2 1352.61 77.3100   1
   1  -1   2 1324.11 73.2900   1
   1   1   2 1520.68 83.0000   1
  -1  -1  -2 1501.62 87.2200   1
  -1  -1  -2 1427.40 109.850   1
   1  -1  -3 4550.91 191.170   1
  -1   1   3 4822.80 210.670   1
   1  -1  -3 4842.22 204.370   1
   1  -1  -3 4672.29 207.390   1
  -1   1   3 4557.51 202.630   1
   1  -1  -3 4461.41 205.730   1
   1   1  -3 4689.82 213.830   1
  -1  -1   3 4638.68 205.420   1
   1   1  -3 4325.83 183.410   1
  -1  -1   3 4260.95 179.030   1
   1   1  -3 4239.20 178.760   1
  -1  -1   3 4709.25 257.260   1
   1   1  -3 4651.48 260.670   1
  -1  -1   3 4325.46 187.110   1
   0   1   3 1484.69 93.8000   1
   0  -1  -3 1287.33 73.6500   1
   0   1   3 1347.63 73.7200   1
   0   1   3 1432.95 79.0200   1
   0  -1  -3 1333.02 79.8900   1
   0  -1  -3 1416.31 84.2700   1
   0   1  -3 1310.28 75.1000   1
   0  -1   3 1429.16 84.4800   1
   0  -1   3 1462.94 129.880   1
   0   1  -3 1551.82 126.940   1
   2   1  -1 3823.61 224.450   1
  -2  -1   1 3617.42 214.880   1
  -2  -1   1 3577.69 162.480   1
   2   1  -1 3430.86 147.700   1
   2   1  -1 3557.48 173.700   1
  -2  -1   1 3613.93 198.870   1
   2  -1  -1 3308.34 163.230   1
  -2   1   1 3275.23 171.800   1
   0  -2   0 1250.45 101.420   1
   0   2   0 1086.72 71.9800   1
   0  -2   0 1182.44 71.5500   1
   0   2   0 1126.87 64.7600   1
   0  -2   0 1077.48 64.1900   1
   0   2   0 1079.04 84.9800   1
   2   1   0 2362.99 161.290   1
  -2  -1   0 2270.68 151.570   1
  -2  -1   0 2190.92 101.100   1
   2   1   0 2207.67 102.620   1
   2   1   0 2312.47 123.520   1
  -2  -1   0 2201.55 128.920   1
   2  -1   0 2256.83 119.720   1
  -2   1   0 2200.73 145.520   1
   2   1  -2 580.920 90.7300   1
  -2   1   2 726.810 67.0000   1
   2  -1  -2 765.150 67.2900   1
   2   1  -2 754.450 67.5700   1
  -2  -1   2 747.290 68.6800   1
   2  -1  -2 772.200 47.8200   1
  -2  -1   2 747.400 54.4000   1
   2   1  -2 746.930 47.8100   1
   0  -2  -1 387.080 55.8300   1
   0   2   1 326.920 49.0000   1
   0   2   1 388.820 30.1600   1
   0   2   1 357.820 31.5000   1
   0  -2  -1 381.700 34.4300   1
   0   2  -1 453.970 66.3700   1
   0   2  -1 315.750 29.2900   1
   0  -2   1 309.170 33.2200   1
   0  -2  -1 380.880 37.8600   1
   0   2   1 365.770 36.5300   1
   0  -2   1 370.560 37.3100   1
   0   2  -1 405.950 37.4500   1
   0  -2   1 347.610 58.6500   1
  -1   0   4 13139.4 457.280   1
  -1   0   4 12733.7 454.340   1
   1   0  -4 12351.1 435.260   1
   1   0  -4 12785.3 451.100   1
   1   0  -4 12778.7 443.620   1
   1   2   0 1152.52 66.4300   1
  -1  -2   0 1224.34 72.5800   1
  -1  -2   0 1552.69 131.810   1
   1   2   0 1344.27 102.360   1
  -1  -2   0 1340.85 79.1200   1
   1   2   0 1284.58 81.6700   1
   1   2   0 1375.51 89.3200   1
  -1  -2   0 1277.34 95.7700   1
  -1   2   0 1243.62 72.8200   1
   1  -2   0 1413.56 97.5000   1
   1  -2   0 1246.12 70.9400   1
  -1   2   0 1340.82 99.4300   1
   1  -2   0 1355.76 78.7600   1
   1   2  -1 8668.99 307.460   1
  -1   2   1 7424.66 266.370   1
  -1  -2   1 8736.80 347.290   1
   1   2  -1 8219.04 325.200   1
   1  -2  -1 8206.83 295.650   1
  -1   2   1 8216.84 305.250   1
  -1  -2   1 7282.52 265.200   1
  -1   2   1 8304.28 294.930   1
   1   2  -1 8480.86 316.220   1
  -1  -2   1 8570.20 312.190   1
   1  -2  -1 9006.42 323.720   1
  -1   2   1 8307.51 308.420   1
   1  -2  -1 9233.94 357.640   1
   1   2  -1 8641.02 372.050   1
  -1  -2   1 9061.73 383.930   1
   0   0   4 46919.3 1001.95   1
   0   0  -4 44716.8 942.450   1
   0   0   4 48740.6 1026.60   1
   2   1   1 35143.6 841.550   1
  -2  -1  -1 32075.7 694.490   1
   2  -1   1 33924.8 742.930   1
   2   1   1 34688.0 754.890   1
   2  -1   1 34875.6 761.990   1
   2   1   1 34884.2 766.810   1
  -2   1  -1 33349.5 775.100   1
   2   1   1 36070.3 762.710   1
  -2  -1  -1 31742.4 742.570   1
  -2  -1  -1 34939.3 852.850   1
  -2  -1   3 3205.01 137.960   1
  -2   1   3 3416.87 161.460   1
   2   1  -3 3576.41 214.850   1
  -2   1   3 3387.64 162.400   1
   2  -1  -3 3358.04 161.090   1
  -2  -1   3 3359.46 175.490   1
   2   1  -3 3460.21 169.130   1
   2   1  -3 3346.18 143.710   1
   0   2   2 14668.5 502.950   1
   0  -2  -2 15331.8 702.530   1
   0   2  -2 15137.9 690.870   1
   0   2   2 15116.2 702.680   1
   0  -2   2 16025.2 375.100   1
   0   2  -2 14187.7 490.370   1
   0  -2   2 16599.0 460.110   1
   0   2  -2 15617.8 429.640   1
   0  -2  -2 15822.0 408.380   1
   0   2   2 16304.5 415.330   1
   0  -2   2 16083.4 369.830   1
   0  -2  -2 14578.0 504.450   1
   0   2   2 15475.2 342.740   1
   1   2   1 219.400 27.6500   1
  -1  -2  -1 230.840 36.5900   1
   1   2   1 233.830 28.1800   1
  -1  -2  -1 230.320 30.8500   1
  -1  -2  -1 198.700 34.2000   1
   1   2   1 286.010 37.7600   1
   1  -2   1 195.930 25.0000   1
   1   2   1 209.610 61.1900   1
   1  -2   1 290.540 49.2000   1
  -1   2   2 4369.96 198.790   1
  -1  -2   2 4411.80 233.370   1
   1   2  -2 4308.74 226.620   1
  -1  -2   2 4484.69 191.660   1
   1   2  -2 4493.91 220.970   1
   1   2  -2 4497.09 200.870   1
   1  -2  -2 4443.60 202.670   1
  -1  -2   2 4496.54 217.870   1
   1  -2  -2 4433.20 184.990   1
  -1   2   2 4640.07 197.260   1
   1   2  -2 4413.61 186.140   1
  -1   2   2 3947.05 166.730   1
  -1  -2   2 4170.84 177.330   1
   1  -2  -2 4370.39 184.990   1
   1  -2  -2 4429.32 197.330   1
   1  -1   3 3957.18 164.640   1
  -1  -1  -3 4417.84 190.840   1
   1  -1   3 4549.64 244.530   1
  -1  -1  -3 4014.84 213.020   1
  -1   1  -3 3773.94 167.760   1
   1   1   3 3917.56 165.510   1
  -1  -1  -3 3717.36 157.490   1
   1   1   3 4234.99 206.650   1
   1  -1  -4 779.590 54.0800   1
   1   1  -4 818.410 53.8600   1
  -1   1   4 787.410 52.0700   1
  -1  -1   4 811.180 51.1100   1
   1   1  -4 892.750 101.680   1
   1  -1  -4 799.190 49.9700   1
  -1   1   4 761.750 53.1900   1
   1  -1  -4 843.920 56.8000   1
  -1  -1   4 804.730 58.0000   1
   1   1  -4 734.660 53.1100   1
   2   0   2 57665.3 1349.14   1
   2   0   2 65449.5 2930.22   1
  -2   0  -2 60390.5 2717.97   1
   2   0  -4 3572.35 160.890   1
   2   0  -4 3862.56 180.980   1
  -2   0   4 4074.26 185.140   1
   0  -1  -4 15653.7 352.430   1
   0  -1   4 15781.2 353.550   1
   0   1  -4 14529.9 495.830   1
   0   1   4 16072.3 361.380   1
   0  -1  -4 14055.9 485.170   1
   0   1  -4 16282.0 521.640   1
   0   1   4 14932.9 515.780   1
   0  -1  -4 14896.3 513.770   1
   0  -1   4 15985.4 469.480   1
   1   2   2 887.920 55.0500   1
   1   2   2 828.950 54.3000   1
  -1  -2  -2 791.660 53.7700   1
  -1  -2  -2 1016.67 92.0100   1
  -1   2  -2 871.640 76.4500   1
   1   2   2 993.550 87.8100   1
   1  -2   2 893.150 82.1300   1
   1  -2   2 768.660 48.4400   1
   1   2   2 978.290 66.2800   1
  -1  -2  -2 976.280 63.0600   1
  -1  -2  -2 846.760 55.7800   1
   1  -2  -3 4450.92 188.720   1
   1  -2  -3 4649.15 201.040   1
  -1   2   3 4445.86 194.200   1
   1  -2  -3 4561.94 194.370   1
   1  -2  -3 4628.48 193.170   1
  -1   2   3 4668.93 194.840   1
  -1   2   3 4517.58 188.200   1
   1   2  -3 4322.95 200.760   1
  -1  -2   3 4611.35 205.340   1
   1   2  -3 4622.79 191.640   1
  -1  -2   3 4513.70 191.870   1
  -1  -2   3 4764.46 216.780   1
   1   2  -3 4310.22 185.980   1
  -1  -2   3 5291.52 254.940   1
   1   2  -3 5023.25 292.260   1
  -2   1  -2 1823.56 102.250   1
   2   1   2 2004.49 126.560   1
  -2  -1  -2 1906.86 134.990   1
  -2  -1  -2 1912.05 97.8000   1
   2  -1   2 1798.66 85.2500   1
   2   1   2 1910.14 94.1700   1
  -2  -1  -2 1661.30 97.0200   1
  -2   1  -2 1772.93 100.310   1
   2   1  -4 12273.6 422.940   1
  -2  -1   4 12384.9 430.960   1
   2  -1  -4 13218.4 463.470   1
   2   1  -4 13330.7 550.530   1
  -2   1   4 12462.9 441.720   1
  -2  -1   4 12517.4 458.250   1
   2  -1  -4 12079.8 423.610   1
   2   1  -4 12045.7 440.770   1
   2  -1  -4 12304.5 445.480   1
   0   2   3 103.030 22.6300   1
   2   2  -1 629.210 44.9100   1
   2   2  -1 787.670 95.4000   1
  -2  -2   1 618.540 69.6900   1
   2   2  -1 582.410 56.1900   1
  -2  -2   1 694.280 92.9000   1
  -2  -2   1 593.340 43.3500   1
  -2   2   1 623.860 67.5700   1
   2  -2  -1 591.190 62.6200   1
   2  -2  -1 647.150 44.0200   1
   2   2   0 65.8300 22.8700   1
   2   2  -2 618.500 67.2300   1
   2   2  -2 612.480 87.1400   1
  -2  -2   2 545.190 90.1800   1
   2   2  -2 622.370 44.3100   1
  -2  -2   2 570.180 62.3400   1
  -2  -2   2 582.730 42.4500   1
  -2   2   2 591.050 56.4500   1
   2  -2  -2 587.270 55.9100   1
   2  -2  -2 656.160 49.0300   1
  -2   2   2 559.680 42.2900   1
   2  -2  -2 603.340 42.8600   1
   3   0   0 19456.2 462.980   1
  -3   0   0 18615.8 493.790   1
   3   1  -1 2069.91 93.8000   1
  -3  -1   1 2198.69 104.630   1
   3   1  -1 2131.10 148.570   1
  -3   1   1 2223.70 133.430   1
  -3  -1   1 1896.96 120.860   1
   3  -1  -1 2234.76 123.420   1
   3   1  -1 2095.41 113.420   1
   3   1  -2 16342.0 360.340   1
   3   1  -2 17259.4 426.050   1
  -3   1   2 16327.5 433.900   1
  -3  -1   2 15537.7 400.440   1
   3  -1  -2 17647.4 431.760   1
  -3  -1   2 16000.7 368.010   1
   3   1  -2 17546.2 507.510   1
  -1  -1  -4 2411.73 139.420   1
  -1  -1  -4 2339.84 106.300   1
  -1   1  -4 2445.15 114.850   1
   1   1   4 2439.76 109.800   1
   1  -1   4 2604.01 111.790   1
  -1  -1  -4 2252.90 102.590   1
  -2  -2  -1 4391.07 191.700   1
   2   2   1 3848.53 159.970   1
   2   2   1 4809.57 241.240   1
  -2  -2  -1 4433.80 205.230   1
   2   2   1 4632.28 199.290   1
  -2  -2  -1 4822.68 245.350   1
   2  -2   1 4712.17 216.560   1
  -2   2  -1 4210.14 206.040   1
   2  -2   1 4569.94 195.990   1
   2  -2   1 4814.72 211.290   1
   2  -2  -3 3555.99 163.710   1
   2  -2  -3 3724.69 160.790   1
  -2   2   3 3835.42 171.360   1
   2  -2  -3 4084.09 173.590   1
  -2   2   3 3612.44 155.750   1
  -2   2   3 3511.72 152.280   1
  -2  -2   3 3572.47 175.590   1
   2   2  -3 3668.07 178.810   1
   2   2  -3 3779.81 159.790   1
  -2  -2   3 3487.27 153.170   1
  -2  -2   3 4212.95 229.540   1
   2   2  -3 4034.58 231.920   1
   3  -1   0 4297.54 192.290   1
   3   1   0 4282.83 193.420   1
   3   1   0 4402.93 182.000   1
  -3  -1   0 4281.64 184.550   1
  -3  -1   0 4347.55 252.850   1
   3   1   0 4121.09 232.720   1
  -3   1   0 3950.21 197.530   1
  -3  -1   0 4222.32 213.610   1
  -3   1   3 5844.92 243.240   1
   3   1  -3 5560.86 202.950   1
   3   1  -3 5020.96 305.100   1
  -3  -1   3 5313.14 201.500   1
   3   1  -3 5587.91 228.430   1
   3  -1  -3 5772.25 237.080   1
  -3  -1   3 5598.90 267.160   1
  -1  -2  -3 13338.7 508.540   1
   1   2   3 12860.7 441.420   1
   1   2   3 11382.0 401.910   1
   1   2   3 13288.5 457.180   1
  -1  -2  -3 12776.4 447.830   1
  -1  -2  -3 13134.5 454.910   1
   1   2   3 14119.4 521.000   1
  -1  -2  -3 11740.5 411.140   1
  -1   2  -3 11927.8 418.370   1
   1  -2   3 13077.4 446.800   1
   1  -2   3 14123.5 534.720   1
  -1   2  -3 12361.4 478.440   1
   1  -2  -4 534.460 37.5800   1
  -1   2   4 503.960 36.3100   1
   1  -2  -4 502.020 40.0400   1
   1  -2  -4 479.090 41.9300   1
  -1   2   4 546.720 39.3000   1
  -1   2   4 563.690 46.8000   1
  -1  -2   4 450.010 39.2800   1
   1   2  -4 593.390 80.9700   1
  -1  -2   4 641.700 93.9100   1
   1   2  -4 538.570 43.2200   1
  -1  -2   4 499.360 38.8000   1
   1   2  -4 550.880 39.4600   1
   1   2  -4 524.430 45.6700   1
   0   1  -5 53418.9 1276.08   1
   0   1   5 53839.5 1136.49   1
   0  -1  -5 52210.6 1100.90   1
   0  -1   5 55711.8 1164.70   1
   0   1   5 54798.7 1145.80   1
   0   1  -5 50782.2 1066.55   1
   0  -1  -5 50881.7 1064.15   1
   3   0  -4 33308.2 702.330   1
  -3   0   4 36481.0 837.800   1
  -3   0   4 36952.1 793.340   1
  -2  -1  -3 7655.92 295.050   1
   2   1   3 8727.91 345.690   1
   2  -1   3 8015.08 283.150   1
   2   1   3 8044.95 286.260   1
   2  -1   3 8784.29 356.930   1
  -2   1  -3 7731.24 281.950   1
  -2  -1  -3 7173.06 259.150   1
  -2  -1  -3 8104.64 375.630   1
   2  -1  -5 686.290 54.6900   1
  -2   1   5 739.530 53.3100   1
   2   1  -5 680.770 61.3800   1
   2  -1  -5 680.740 48.2000   1
   2   1  -5 739.720 47.7000   1
  -2  -1   5 704.700 44.8200   1
   2  -1  -5 608.880 45.9100   1
   2   1  -5 768.000 58.3200   1
  -2  -1   5 771.390 57.8100   1
  -2   1   5 695.640 49.9200   1
   0   2   4 35945.5 760.260   1
   0   2   4 36773.6 797.570   1
   0  -2  -4 33123.8 769.620   1
   0   2   4 35426.9 749.210   1
   0  -2  -4 33410.2 705.660   1
   0  -2  -4 34975.2 756.670   1
   0  -2  -4 33476.8 720.910   1
   0  -2   4 36459.6 769.430   1
   0  -2   4 36689.8 866.910   1
   0   2  -4 35804.2 872.750   1
   0  -2   4 36488.6 784.500   1
   0   2  -4 33970.3 721.700   1
   0   3  -1 1415.75 78.6100   1
   0  -3  -1 1525.48 88.0800   1
   0  -3   1 1282.26 77.0900   1
   0  -3  -1 1446.72 83.5900   1
   0   3   1 1357.69 76.3300   1
   0   3   1 1360.29 77.3100   1
   0  -3  -1 1335.34 80.9700   1
   0   3   1 1452.94 115.340   1
   0  -3  -1 1513.01 109.330   1
   0   3  -1 1493.91 114.960   1
   0  -3   1 1576.54 114.860   1
   0   3   1 1569.89 94.1200   1
   0   3  -1 1250.59 80.7900   1
   0  -3   1 1402.40 84.4900   1
   3   1   1 18444.4 506.090   1
  -3   1  -1 17483.7 441.610   1
  -3  -1  -1 17854.6 439.900   1
  -3  -1  -1 20577.5 591.890   1
   3   1   1 18963.6 438.200   1
   3   1   1 18531.1 427.220   1
   3  -1   1 19090.6 441.850   1
  -3  -1  -1 18778.1 422.430   1
  -3   1   4 48004.8 1043.51   1
  -3  -1   4 48789.3 1081.60   1
   3  -1  -4 50595.6 1112.36   1
   3   1  -4 51554.9 1129.87   1
   3  -1  -4 45977.8 961.950   1
  -3  -1   4 48088.1 1014.01   1
   3   1  -4 49967.1 1049.12   1
  -2  -2  -2 9052.45 335.760   1
   2   2   2 10173.8 401.800   1
  -2  -2  -2 9255.96 331.710   1
   2   2   2 9884.84 343.830   1
   2   2   2 9884.81 349.300   1
  -2  -2  -2 10345.6 425.180   1
  -2  -2  -2 8776.46 331.870   1
  -2   2  -2 9525.88 354.710   1
   2  -2   2 9949.65 376.830   1
   2  -2   2 9177.59 324.810   1
  -2   2  -2 9372.16 361.500   1
  -2   2   4 4119.50 179.940   1
   2  -2  -4 4179.72 180.280   1
   2   2  -4 3925.24 234.290   1
  -2  -2   4 4665.34 254.390   1
  -2   2   4 4227.67 186.640   1
  -2  -2   4 3935.22 166.380   1
  -2   2   4 3877.90 163.210   1
   2   2  -4 4098.17 172.680   1
   2  -2  -4 4155.70 173.750   1
   2   2  -4 3927.59 187.650   1
  -2  -2   4 4303.55 203.900   1
   2  -2  -4 4294.92 190.390   1
  -1   3   0 15647.3 352.570   1
  -1  -3   0 16062.7 408.540   1
   1  -3   0 16311.7 420.680   1
  -1  -3   0 16707.3 462.940   1
   1   3   0 16281.3 368.050   1
  -1  -3   0 15474.0 354.480   1
  -1   3   0 15882.8 377.270   1
   1  -3   0 17415.2 390.850   1
  -1   3   0 15498.0 347.240   1
   1   3   0 16783.8 392.750   1
  -1   3   0 15930.1 421.360   1
  -1  -3   0 16509.5 374.790   1
   1   3   0 16478.2 388.300   1
   1  -3  -1 14057.7 489.060   1
  -1   3   1 13304.6 501.320   1
  -1   3   1 13013.7 456.350   1
  -1  -3   1 12345.4 490.440   1
   1   3  -1 13655.4 537.210   1
   1  -3  -1 13490.0 503.950   1
  -1   3   1 13710.0 489.590   1
   1  -3  -1 11923.8 446.300   1
  -1  -3   1 12883.3 503.090   1
   1   3  -1 13082.9 477.100   1
   1  -3  -1 13016.4 453.130   1
  -1  -3   1 12750.8 445.390   1
  -1   3   1 13508.6 462.830   1
  -1  -3   1 13935.6 484.990   1
   1   3  -1 13732.3 493.420   1
   1  -3  -1 12931.8 450.280   1
   1   0  -6 2997.28 137.780   1
   1   0  -6 2790.16 122.270   1
  -1   0   6 2880.99 133.850   1
  -1   0   6 2979.14 134.170   1
   0  -3  -2 20336.8 456.970   1
   0   3   2 21377.3 465.920   1
   0   3   2 20750.3 453.910   1
   0  -3  -2 21648.7 483.050   1
   0  -3   2 21393.0 479.180   1
   0   3  -2 20343.3 452.150   1
   0   3  -2 21331.8 549.860   1
   0  -3  -2 22303.9 552.770   1
   0   3   2 21420.8 516.640   1
   0  -3  -2 21463.0 484.150   1
   0   3  -2 19319.2 426.870   1
   0   3   2 21707.7 494.430   1
  -3   0  -2 98583.6 4424.17   1
   3   0   2 110821. 4949.65   1
  -1   3  -1 4761.05 195.800   1
  -1  -3  -1 4953.12 225.160   1
  -1  -3  -1 5179.45 265.180   1
   1   3   1 4777.43 203.450   1
   1   3   1 4770.13 196.860   1
  -1  -3  -1 5136.93 248.660   1
   1   3   1 4929.17 218.960   1
   1  -3   1 4999.92 241.590   1
   1  -3   1 4995.31 238.290   1
  -1  -3  -1 5339.89 237.790   1
   1   3   1 5079.34 274.120   1
   1  -3   1 5202.94 221.610   1
  -1   3  -1 4919.74 245.130   1
  -1  -3  -1 4834.46 205.040   1
  -1   3   2 47209.3 989.610   1
   1  -3  -2 51339.6 1087.75   1
  -1   3   2 47628.0 1035.88   1
   1  -3  -2 47862.9 1010.90   1
  -1  -3   2 48106.3 1023.75   1
   1  -3  -2 50047.9 1095.10   1
  -1  -3   2 49530.2 1048.24   1
   1   3  -2 48099.2 1009.99   1
  -1   3   2 51806.9 1095.79   1
   1  -3  -2 47033.6 989.200   1
  -1  -3   2 47280.6 1057.57   1
   1   3  -2 47605.1 1055.18   1
   1   3  -2 46087.9 987.060   1
  -1  -3   2 49562.1 1121.80   1
   1   3  -2 47286.3 1082.88   1
  -2   0  -4 7103.75 260.710   1
   2   0   4 7905.73 278.850   1
  -2   0   6 746.160 53.2000   1
   2   0  -6 804.490 53.2100   1
   2   0  -6 885.660 59.1500   1
   2   0  -6 857.910 60.7200   1
  -2   0   6 858.100 59.6400   1
  -3   2   1 3207.19 168.830   1
   3   2  -1 3769.31 215.500   1
  -3  -2   1 3815.34 222.170   1
  -3  -2   1 3252.63 144.300   1
   3   2  -1 3322.35 141.820   1
   3   2  -1 3446.28 165.490   1
   3  -2  -1 3427.83 169.940   1
  -3  -2   1 3442.39 180.860   1
   3  -2  -2 16838.8 370.170   1
   3   2  -2 16531.3 469.420   1
  -3  -2   2 17214.7 485.260   1
   3   2  -2 16262.3 360.640   1
   3   2  -2 16022.0 399.810   1
  -3  -2   2 15534.7 427.340   1
  -3   2   2 15994.6 408.740   1
   3  -2  -2 15912.1 394.310   1
  -3  -2   2 15018.5 688.810   1
  -1   2  -4 35218.1 853.540   1
   1  -2   4 38538.6 896.120   1
  -1  -2  -4 35853.8 830.460   1
  -1  -2  -4 37030.3 796.970   1
   1   2   4 37701.4 838.900   1
   1   2   4 37862.0 796.100   1
   1  -2   4 37772.3 797.920   1
   1   2   4 35505.3 758.550   1
  -1  -2  -4 35586.3 759.930   1
   1   2   4 37925.9 813.500   1
  -1  -1  -5 25504.1 554.100   1
  -1   1  -5 24522.7 531.550   1
   1   1   5 26890.2 572.840   1
   1  -1   5 26476.2 567.970   1
   1   1   5 28183.8 611.300   1
  -1  -1  -5 25167.7 605.530   1
   0   0   6 28476.6 625.810   1
   0   0  -6 26053.8 557.410   1
   0   0   6 28587.0 619.110   1
   1  -2  -5 990.380 65.2600   1
   1   2  -5 947.580 61.7500   1
  -1  -2   5 1038.81 61.9200   1
  -1  -2   5 986.040 107.950   1
   1   2  -5 1025.17 59.6800   1
   1  -2  -5 1022.90 62.8400   1
  -1   2   5 1009.03 60.7400   1
  -1   2   5 1208.09 70.7500   1
   1  -2  -5 1084.68 64.1100   1
   1   2  -5 898.020 61.9100   1
  -1   2   5 976.990 64.9500   1
   1   2  -5 1114.23 105.910   1
   1   1  -6 10966.3 390.570   1
   1  -1  -6 10186.3 350.550   1
  -1   1   6 11233.6 391.640   1
   1   1  -6 10775.3 376.740   1
  -1   1   6 11435.5 408.110   1
  -1  -1   6 11490.5 408.690   1
   1  -1  -6 11569.9 410.960   1
  -1  -1   6 11136.8 398.340   1
  -3  -1  -2 76.0300 36.2700   1
   3   1   2 86.3400 21.0100   1
   3  -1   2 76.7900 25.6800   1
  -3  -1  -2 119.230 25.9200   1
   3   2   0 2766.80 163.460   1
  -3  -2   0 2866.64 180.980   1
  -3  -2   0 2419.84 116.350   1
   3   2   0 2483.61 108.520   1
   3   2   0 2638.97 128.820   1
   3  -2   0 2622.12 129.900   1
  -3  -2   0 2455.39 136.540   1
  -3   2   0 2538.56 144.220   1
  -3   2   3 1922.41 103.920   1
   3  -2  -3 2096.63 115.710   1
   3   2  -3 1834.68 141.330   1
  -3  -2   3 1779.70 110.240   1
   3   2  -3 1979.00 118.110   1
  -3  -2   3 1751.28 87.1700   1
   3  -2  -3 1921.60 88.2700   1
  -3  -2   3 2093.83 154.020   1
   3   2  -3 1983.97 91.3300   1
   3   1  -5 20434.1 487.000   1
   3  -1  -5 20444.2 488.710   1
  -3  -1   5 19697.3 467.500   1
   3   1  -5 20263.6 441.790   1
  -3   1   5 19958.9 458.790   1
  -3  -1   5 18800.3 418.930   1
  -2  -1  -4 23059.5 515.110   1
   2  -1   4 24035.1 514.920   1
  -2   1  -4 23901.6 531.890   1
  -2  -1  -4 21473.4 471.410   1
  -2   1   6 5519.78 205.250   1
   2  -1  -6 5392.31 198.480   1
  -2  -1   6 5551.50 209.270   1
   2  -1  -6 5341.02 204.740   1
   2   1  -6 5087.37 255.530   1
  -2   1   6 5481.22 203.400   1
   2   1  -6 5240.97 195.590   1
   2   1  -6 5288.20 191.700   1
   2  -1  -6 5633.63 214.660   1
   2  -1  -6 5893.15 218.810   1
   2   1  -6 5499.70 217.070   1
  -2   1   6 5487.16 206.920   1
  -2  -1   6 5145.87 245.970   1
   0  -2   5 19896.1 443.500   1
   0   2   5 22091.3 480.830   1
   0  -2  -5 20531.8 458.070   1
   0  -2  -5 21270.3 478.490   1
   0  -2   5 22355.3 587.630   1
   0   2  -5 20902.2 552.880   1
   0  -2  -5 21543.4 524.780   1
   0   2   5 22333.7 502.940   1
   0  -2  -5 20275.7 442.310   1
   0   2   5 20942.7 458.010   1
   0   2  -5 20285.5 439.330   1
   1   3   2 11473.0 396.260   1
  -1   3  -2 10370.4 368.700   1
  -1   3  -2 11213.9 440.230   1
   1   3   2 12317.7 474.050   1
  -1  -3  -2 11655.4 453.970   1
   1  -3   2 11994.0 448.290   1
   1  -3   2 11630.7 407.460   1
   1   3   2 11800.8 418.040   1
   1   3   2 10868.7 380.310   1
  -1  -3  -2 11802.3 417.130   1
  -1  -3  -2 11230.0 399.480   1
  -1  -3  -2 11001.6 395.240   1
  -1   3   3 38121.9 805.560   1
   1   3  -3 38041.2 912.380   1
  -1   3   3 37383.8 830.510   1
   1   3  -3 37876.0 839.360   1
  -1  -3   3 41305.8 887.540   1
  -1   3   3 40600.9 860.110   1
   1  -3  -3 38658.6 822.140   1
   1  -3  -3 39208.8 827.640   1
   1   3  -3 39829.9 896.630   1
  -1  -3   3 38181.6 818.530   1
   1  -3  -3 38489.4 830.900   1
   1  -3  -3 41266.5 920.390   1
   1   3  -3 39779.3 838.620   1
   0   3  -3 42991.7 900.190   1
   0   3   3 43295.1 942.840   1
   0  -3  -3 46801.1 996.440   1
   0  -3  -3 43871.9 931.920   1
   0   3   3 44535.8 939.860   1
   0   3   3 43789.0 918.460   1
   0  -3  -3 44521.6 946.780   1
   0  -3   3 44285.5 940.080   1
   0   3   3 45569.4 1011.29   1
   0  -3  -3 44432.8 1002.11   1
   0   3  -3 45809.9 1078.90   1
   0   3  -3 40736.9 870.250   1
   2  -2   3 178.780 23.1000   1
  -2  -2  -3 137.840 25.7900   1
   2   2   3 203.640 26.6100   1
   2   2   3 149.410 25.1800   1
  -2   2  -3 193.440 30.4300   1
  -2  -2  -3 163.630 31.3900   1
   2   2  -5 6275.76 225.660   1
  -2   2   5 5699.50 210.750   1
   2  -2  -5 6253.58 234.850   1
  -2  -2   5 6155.95 234.210   1
   2   2  -5 5842.82 234.130   1
   2  -2  -5 6159.14 222.630   1
  -2  -2   5 6786.72 311.030   1
   2   2  -5 5586.37 206.100   1
   2  -2  -5 6001.43 224.510   1
  -2  -2   5 5665.17 204.780   1
  -2   2   5 5869.67 222.980   1
   2   2  -5 6365.62 320.750   1
  -2   2   5 5818.54 225.590   1
  -2   2   5 6142.79 228.590   1
   2  -2  -5 6493.52 247.490   1
  -4   0   2 4701.54 196.600   1
   4   0  -2 5249.55 215.630   1
  -4   0   2 4472.07 215.480   1
   0  -1   6 14622.5 503.040   1
   0   1   6 14983.6 682.000   1
   0   1  -6 14831.2 505.460   1
   0   1   6 14953.5 515.170   1
   0  -1  -6 14947.5 515.110   1
   0   1  -6 15480.1 508.180   1
   2   3  -1 10741.0 418.690   1
  -2   3   1 10959.5 417.760   1
   2  -3  -1 10834.5 412.470   1
   2  -3  -1 10230.1 358.850   1
   2  -3  -1 10661.1 373.740   1
  -2   3   1 10701.2 374.240   1
  -2  -3   1 12188.9 481.050   1
   2  -3  -1 11647.8 427.630   1
  -2  -3   1 10777.9 419.250   1
   2   3  -1 11431.7 407.030   1
   2   3  -1 10891.7 406.070   1
   2   3  -1 10523.2 365.110   1
  -2  -3   1 10635.6 382.520   1
   2  -3   0 4254.52 176.290   1
  -2   3   0 3986.72 170.220   1
  -2  -3   0 4465.98 228.870   1
  -2  -3   0 4171.84 203.740   1
   2   3   0 3999.09 203.650   1
   2  -3   0 3985.76 188.800   1
   2  -3   0 4392.54 204.680   1
   2   3   0 4253.31 190.950   1
   2   3   0 3598.98 154.570   1
  -2   3   0 3968.27 200.530   1
  -2  -3   0 3794.86 170.470   1
   2   3   0 4231.51 187.570   1
  -2   3   2 43740.3 947.770   1
   2   3  -2 44622.9 934.350   1
  -2  -3   2 43580.9 934.990   1
  -2   3   2 46558.7 976.630   1
   2   3  -2 45265.2 970.940   1
   2  -3  -2 47639.1 1011.55   1
   2  -3  -2 42752.6 901.820   1
   2  -3  -2 43514.7 960.480   1
  -2   3   2 43099.2 921.040   1
  -2  -3   2 45169.7 1054.63   1
   2   3  -2 45194.0 1059.43   1
   2  -3  -2 48267.6 1050.30   1
   2   3  -2 41502.6 923.940   1
  -2  -3   2 43497.7 990.480   1
   3   2   1 315.770 65.6400   1
  -3  -2  -1 328.230 39.5900   1
  -3   2  -1 371.870 54.5800   1
   3  -2   1 361.960 39.1300   1
   3   2   1 383.410 40.1500   1
   3   2   1 357.980 40.4300   1
   3   2   1 352.060 31.1200   1
  -3  -2  -1 285.510 31.5000   1
  -3  -2  -1 413.890 80.8700   1
   3   2  -4 14764.1 538.830   1
  -3  -2   4 13664.7 475.790   1
   3  -2  -4 14697.5 504.950   1
   3  -2  -4 14353.7 512.510   1
  -3   2   4 13040.5 451.600   1
  -3  -2   4 12222.2 502.920   1
   3   2  -4 14988.2 771.990   1
  -3   2   4 14087.9 497.790   1
  -3  -2   4 13621.2 498.060   1
   3   2  -4 14603.0 498.860   1
  -3   0   6 35520.1 772.840   1
  -3   0   6 36957.5 812.280   1
   3   0  -6 35945.6 802.310   1
   3   0  -6 39175.3 858.630   1
   4   1  -2 4941.10 276.730   1
  -4   1   2 4943.18 239.770   1
  -4  -1   2 5200.41 273.560   1
   4  -1  -2 5242.36 220.200   1
   4   1  -2 5392.95 220.260   1
   4   1  -2 4880.66 198.700   1
  -4  -1   2 5031.47 243.700   1
  -4   0   0 197.880 52.9700   1
   4   0   0 161.010 37.1000   1
  -4   0   4 83569.4 3766.18   1
   4   0  -4 91111.9 4094.25   1
  -4   0   4 87216.9 3904.46   1
   4   1  -1 17505.2 510.770   1
  -4  -1   1 18103.7 418.390   1
  -4   1   1 16127.6 425.430   1
   4   1  -1 17894.6 426.410   1
   4  -1  -1 18384.2 437.620   1
  -4  -1   1 16897.5 456.580   1
  -4   1   3 13743.9 509.290   1
   4   1  -3 13915.7 473.960   1
   4   1  -3 14376.2 585.370   1
  -4  -1   3 14754.7 520.100   1
   4   1  -3 14888.0 542.080   1
   4  -1  -3 14651.7 527.750   1
  -4  -1   3 13433.4 508.790   1
   2  -3   1 2145.65 98.1800   1
  -2   3  -1 2376.88 149.030   1
  -2  -3  -1 2300.92 120.940   1
   2   3   1 2006.31 91.1000   1
  -2  -3  -1 2074.83 104.090   1
   2   3   1 2248.22 115.000   1
   2   3   1 2236.28 138.240   1
   2  -3   1 2364.18 126.300   1
  -2  -3  -1 2413.83 155.050   1
   2   3   1 2276.14 110.720   1
  -2   3   3 1855.76 92.2000   1
   2   3  -3 1907.56 111.600   1
   2   3  -3 1976.55 136.120   1
  -2  -3   3 2246.76 151.880   1
  -2   3   3 1871.79 90.7300   1
  -2   3   3 1913.71 99.4300   1
   2  -3  -3 1825.36 89.2900   1
  -2   3   3 1924.14 90.6700   1
  -2  -3   3 1788.82 92.3900   1
   2  -3  -3 2055.05 94.8200   1
   2   3  -3 1933.48 115.850   1
  -2  -3   3 1864.78 108.880   1
   2  -3  -3 2076.09 116.720   1
   2   3  -3 2028.76 92.9500   1
   1  -3   3 2898.76 127.010   1
   1  -3   3 3097.11 161.960   1
   1   3   3 2917.91 127.110   1
  -1  -3  -3 2945.91 167.860   1
  -1   3  -3 2887.01 162.150   1
  -1  -3  -3 2789.23 131.100   1
   1   3   3 2838.17 124.980   1
  -1   3  -3 2702.80 134.160   1
  -1  -3  -3 2691.87 127.770   1
   1   3   3 3022.64 140.080   1
  -1  -3  -3 2783.59 128.230   1
   1   3   3 2957.30 162.200   1
  -1   3   4 17553.8 390.430   1
   1   3  -4 17062.9 375.980   1
   1  -3  -4 16317.5 368.960   1
   1  -3  -4 17527.7 430.120   1
   1   3  -4 16766.3 381.760   1
  -1   3   4 15495.9 346.050   1
   1   3  -4 15883.7 390.250   1
   1  -3  -4 16059.6 355.890   1
   1   3  -4 17094.6 511.320   1
  -1  -3   4 16531.3 397.870   1
  -1  -3   4 17924.2 478.910   1
   1   3  -4 15717.8 375.110   1
  -1   3   4 15125.3 697.780   1
   1  -3  -4 16613.7 381.830   1
  -1  -3   4 16880.2 392.140   1
  -1  -3   4 15527.9 350.160   1
   1   0   6 18266.4 406.930   1
  -1   0  -6 17475.4 383.900   1
  -3   1  -3 50535.0 1090.29   1
  -3  -1  -3 46219.8 995.450   1
  -3  -1  -3 46892.9 995.210   1
   3  -1   3 50594.9 1061.90   1
   3   1   3 50912.6 1071.87   1
  -3  -1  -3 47348.1 1029.37   1
  -3   1  -3 49977.2 1080.94   1
  -3  -1   6 13802.6 489.050   1
  -3   1   6 14581.7 510.320   1
   3   1  -6 14143.0 519.770   1
   3  -1  -6 14782.9 508.740   1
  -3  -1   6 13185.9 454.470   1
   3  -1  -6 13916.9 496.530   1
   3   1  -6 14685.8 501.670   1
   0   3   4 4160.26 199.370   1
   0   3  -4 3791.03 161.660   1
   0  -3  -4 3874.65 165.250   1
   0   3   4 3915.83 179.250   1
   0  -3  -4 3831.66 168.180   1
   0  -3  -4 4476.86 191.410   1
   0  -3   4 3982.70 173.520   1
   0  -3   4 4131.09 171.630   1
   0  -3   4 4216.68 217.760   1
   0   3  -4 4084.59 215.610   1
   0  -3  -4 3843.97 194.870   1
   0   3   4 3887.37 162.860   1
   0   3  -4 3823.83 162.420   1
   0   3   4 3993.22 168.950   1
   1   2   5 5583.15 202.010   1
   1  -2   5 5500.13 203.290   1
   1   2   5 5818.62 208.450   1
   1  -2   5 5911.50 269.610   1
  -1   2  -5 5677.05 277.670   1
   1   2   5 5579.86 223.780   1
  -1  -2  -5 5318.72 233.500   1
  -1  -2  -5 5600.42 212.290   1
   1   2   5 5281.08 201.350   1
  -1  -2  -5 4895.60 202.820   1
  -1   2  -5 5048.72 239.760   1
   1  -2  -6 5810.98 217.020   1
   1  -2  -6 5907.45 219.740   1
  -1   2   6 6498.07 238.670   1
  -1   2   6 6221.48 225.880   1
   1  -2  -6 6087.74 217.940   1
  -1   2   6 5981.03 228.130   1
   1   2  -6 5765.90 208.240   1
  -1  -2   6 6808.26 324.990   1
   1   2  -6 5658.26 214.120   1
   1   2  -6 6352.77 305.790   1
  -1  -2   6 5897.80 211.660   1
  -4  -1   0 373.940 58.0800   1
   4  -1   0 402.420 47.3700   1
  -4  -1   0 368.990 34.1700   1
   4   1   0 358.690 38.6600   1
  -4   1   0 467.030 61.3400   1
  -4  -1   4 21999.6 489.820   1
   4   1  -4 23254.3 547.510   1
   4  -1  -4 23096.5 550.330   1
  -4  -1   4 23030.6 569.670   1
  -4   1   4 21848.8 523.240   1
   4   1  -4 22636.3 490.870   1
   3   2   2 17941.4 465.150   1
  -3  -2  -2 17671.5 492.670   1
  -3   2  -2 16475.8 420.440   1
  -3  -2  -2 16505.5 412.410   1
   3  -2   2 17297.6 396.820   1
   3   2   2 17426.4 403.060   1
   3   2   2 15547.0 342.580   1
  -3  -2  -2 16839.3 391.000   1
  -3  -2   5 14170.6 569.040   1
   3   2  -5 14625.0 586.560   1
  -3   2   5 13292.4 464.660   1
  -3  -2   5 13084.4 472.380   1
   3  -2  -5 13195.8 474.310   1
   3   2  -5 13997.0 505.620   1
   3  -2  -5 13537.9 469.180   1
   3   2  -5 14048.4 479.730   1
  -3  -2   5 13387.0 467.390   1
  -3   2   5 13645.1 479.760   1
   3  -2  -5 14046.8 484.800   1
  -3   2   5 13783.6 484.930   1
   1   1   6 95.1300 16.3200   1
   1  -1   6 181.600 22.7100   1
  -1   1  -6 134.920 22.4500   1
  -1  -1  -6 131.460 24.2500   1
   1   1   6 142.310 27.2900   1
   2   2   4 6401.73 266.060   1
   2   2   4 6407.59 229.440   1
   2  -2   4 5741.58 205.830   1
   2   2   4 6130.18 223.170   1
  -2   2  -4 5682.36 217.190   1
  -2  -2  -4 6151.94 230.420   1
  -2   2  -4 5779.36 255.040   1
  -2  -2  -4 5226.02 201.830   1
  -2  -2  -4 6327.22 277.730   1
   2  -2   4 6611.81 274.340   1
   1  -1  -7 8438.08 298.460   1
   1  -1  -7 8659.38 308.620   1
   1   1  -7 8690.37 313.390   1
   1   1  -7 8453.91 297.280   1
  -1  -1   7 9117.82 343.770   1
  -1  -1   7 9184.63 325.030   1
  -1   1   7 9225.42 328.180   1
  -1   1   7 8788.17 318.280   1
  -2   2   6 420.170 42.4300   1
   2  -2  -6 395.270 41.6300   1
   2  -2  -6 338.400 37.6000   1
  -2   2   6 332.670 36.7300   1
   2  -2  -6 380.360 39.6800   1
   2  -2  -6 367.770 32.6400   1
  -2   2   6 370.670 35.0900   1
   2   2  -6 378.270 32.0300   1
   2   2  -6 354.480 30.5500   1
   2   2  -6 307.300 95.5400   1
   2   2  -6 322.450 41.2300   1
  -2  -2   6 380.280 40.0900   1
   2   3   2 8049.92 291.400   1
   2   3   2 8198.77 288.560   1
  -2  -3  -2 8232.77 313.960   1
  -2   3  -2 7997.46 320.260   1
  -2  -3  -2 8411.37 351.450   1
   2   3   2 7944.84 293.620   1
   2  -3   2 8252.28 288.910   1
   2   3   2 8944.83 363.490   1
  -2   3  -2 7698.87 311.270   1
   2  -3   2 8498.98 313.800   1
   2  -3   2 8502.61 330.130   1
  -2  -3  -2 8152.68 296.590   1
  -2  -3  -2 8017.84 301.130   1
   2   3  -4 26058.6 689.630   1
   2  -3  -4 25586.5 579.990   1
  -2  -3   4 25166.8 584.320   1
   2   3  -4 25932.2 607.630   1
   2  -3  -4 25212.8 545.240   1
  -2   3   4 25537.0 566.950   1
   2   3  -4 25820.7 555.150   1
  -2   3   4 23787.2 516.310   1
  -2  -3   4 24245.3 535.220   1
   2  -3  -4 26115.9 573.300   1
  -2   3   4 24511.2 546.560   1
   2  -3  -4 25249.6 551.360   1
  -2  -3   4 25790.5 662.530   1
   2   3  -4 24793.3 556.440   1
   2   1   5 1692.20 107.050   1
   2  -1   5 1509.26 82.0100   1
  -2   1  -5 1471.42 86.2100   1
   2   1   5 1416.95 78.8200   1
  -2  -1  -5 1421.88 87.9900   1
  -2  -1   7 3383.64 149.280   1
   2   1  -7 3211.77 139.500   1
  -2   1   7 3201.99 147.630   1
  -2  -1   7 3171.05 135.640   1
  -2   1   7 3027.50 137.360   1
   2  -1  -7 3014.13 135.420   1
   2   1  -7 2923.58 135.170   1
   2  -1  -7 3153.31 137.760   1
   2   1  -7 3444.56 175.260   1
   2   1  -7 3266.85 138.560   1
   2  -1  -7 3259.39 146.680   1
   0  -2  -6 9065.99 324.780   1
   0  -2  -6 8992.80 321.310   1
   0  -2  -6 8941.09 313.000   1
   0  -2  -6 9077.42 345.990   1
   0   2   6 9499.25 339.380   1
   0   2   6 9835.94 344.740   1
   0  -2   6 9993.36 436.500   1
   0   2  -6 9514.28 406.170   1
   0  -2   6 9489.48 340.830   1
   0   2  -6 8457.69 296.870   1
  -4   1  -1 115.810 45.2600   1
  -4  -1  -1 146.580 45.9000   1
   4  -1   1 179.140 33.8600   1
   4   1   1 171.800 35.7100   1
  -4  -1  -1 153.760 26.4300   1
   4  -1  -5 23429.3 554.580   1
  -4  -1   5 23309.5 560.570   1
  -4   1   5 23215.9 544.040   1
   4   1  -5 24192.3 569.730   1
  -4   1   5 24071.0 528.260   1
  -4  -1   5 22420.3 495.420   1
   4   1  -5 23520.8 506.760   1
   3   3  -1 19006.4 417.970   1
  -3  -3   1 17487.9 404.760   1
   3  -3  -1 18917.5 415.560   1
  -3  -3   1 20254.9 547.820   1
   3   3  -1 19200.5 509.930   1
  -3  -3   1 17407.4 449.650   1
  -3   3   1 18118.8 461.550   1
   3  -3  -1 18569.8 454.640   1
   3   3  -1 18526.2 449.130   1
  -3   0  -4 54695.9 1167.91   1
   3   0   4 57871.6 2590.79   1
   3   0   4 61378.9 2834.62   1
  -3  -3   2 1568.52 134.550   1
  -3  -3   2 1376.35 82.3200   1
   3   3  -2 1788.37 83.8900   1
   3   3  -2 1546.35 105.020   1
  -3  -3   2 1637.67 121.830   1
   3  -3  -2 1522.99 83.3500   1
   3  -3  -2 1643.38 108.600   1
  -3   3   2 1535.19 100.040   1
   0  -1  -7 9091.40 323.950   1
   0  -1   7 9560.83 337.300   1
   0   1  -7 9254.97 321.490   1
   0  -1  -7 8563.19 304.690   1
   0   1   7 9513.62 335.520   1
   0   1  -7 10088.0 462.440   1
   0   1   7 9285.41 328.510   1
   4  -2  -2 1078.52 83.0800   1
  -4   2   2 874.340 79.4300   1
  -4  -2   2 846.000 79.7500   1
  -4  -2   2 1120.10 128.030   1
  -4  -2   2 1001.94 64.8100   1
   4   2  -2 1034.34 61.0100   1
   4   2  -2 931.500 75.7400   1
   1   3   4 2426.01 107.030   1
   1   3   4 2378.58 108.680   1
  -1  -3  -4 2199.77 104.980   1
   1   3   4 2432.09 130.430   1
  -1  -3  -4 2303.63 106.470   1
  -1  -3  -4 2261.68 142.280   1
   1   3   4 2616.13 124.540   1
  -1  -3  -4 2269.70 106.240   1
  -1   3  -4 2425.40 148.920   1
   1  -3   4 2214.65 99.7800   1
   1  -3   4 2536.56 155.600   1
  -1   3  -4 2305.30 103.960   1
   1  -3   4 2362.52 107.520   1
   1   3  -5 1533.17 133.380   1
   1   3  -5 1670.05 92.2800   1
  -1   3   5 2022.42 104.870   1
   1  -3  -5 1892.27 93.0300   1
   1   3  -5 1645.64 97.9700   1
  -1  -3   5 1984.09 106.520   1
   1  -3  -5 1869.75 83.9000   1
   1  -3  -5 1848.43 113.720   1
  -1  -3   5 1736.73 137.760   1
  -1  -3   5 1870.01 94.2700   1
   1   3  -5 1832.60 84.1600   1
  -1   3   5 1897.83 90.7600   1
  -1   3   5 1663.02 87.9200   1
   1  -3  -5 1831.72 91.1100   1
   0  -4   0 3294.80 145.790   1
   0   4   0 3470.09 160.330   1
   0   4   0 3605.54 152.360   1
   0   4   0 3574.65 186.550   1
   0  -4   0 3826.03 199.360   1
   0   4   0 3619.99 169.400   1
   0  -4   0 3664.68 158.580   1
  -4  -2   1 12292.4 468.350   1
   4   2  -1 12818.7 506.200   1
  -4  -2   1 13292.1 538.960   1
   4   2  -1 12749.6 461.680   1
   4   2  -1 12850.7 440.160   1
  -4  -2   1 12408.4 438.360   1
  -4   2   1 12321.8 471.630   1
   4  -2  -1 13080.6 475.580   1
  -4   2   3 41207.5 920.580   1
   4   2  -3 42045.6 1008.42   1
  -4  -2   3 38306.5 836.230   1
  -4  -2   3 43156.9 1056.27   1
   4   2  -3 41532.0 873.640   1
   4   2  -3 42383.1 951.830   1
   4  -2  -3 43063.6 959.500   1
  -4  -2   3 40967.9 924.260   1
   0  -4  -1 16900.9 384.200   1
   0  -4   1 17064.4 396.000   1
   0  -4  -1 17858.3 402.980   1
   0  -4   1 17062.4 386.410   1
   0   4  -1 17023.6 470.320   1
   0   4  -1 15166.0 708.370   1
   0  -4   1 18320.0 472.700   1
   0  -4  -1 17569.5 450.490   1
   0   4  -1 16723.4 369.250   1
   0  -4  -1 16840.5 414.800   1
   0   4  -1 17887.0 474.950   1
   0   4   1 16855.2 383.990   1
   0   4   1 17031.3 378.670   1
   0   4   1 18064.5 420.870   1
   0   4   1 17223.8 478.700   1
  -3  -3   0 369.030 34.4700   1
   3  -3   0 409.270 34.7300   1
   3  -3   0 432.050 51.9800   1
  -3  -3   0 323.030 51.4800   1
  -3   3   0 366.140 53.9800   1
   3   3   0 503.960 76.6100   1
  -3  -3   0 319.700 76.6600   1
   3   3   0 422.190 47.2400   1
   3   3   0 429.210 37.0500   1
  -3  -3   3 534.450 97.3800   1
   3   3  -3 469.720 80.6400   1
  -3  -3   3 389.740 34.4800   1
   3   3  -3 371.220 34.1000   1
   3   3  -3 480.480 61.2900   1
  -3  -3   3 377.870 55.6600   1
   3  -3  -3 407.370 40.7200   1
  -3   3   3 351.910 30.8100   1
   3  -3  -3 417.370 57.8400   1
  -3   3   3 443.470 45.6100   1
   0  -3  -5 1287.62 72.5300   1
   0  -3  -5 1422.36 104.970   1
   0   3   5 1302.44 73.5400   1
   0  -3  -5 1269.59 76.4300   1
   0   3   5 1376.94 83.9200   1
   0  -3  -5 1298.10 77.8500   1
   0   3   5 1399.44 80.0300   1
   0  -3   5 1295.01 81.6700   1
   0   3  -5 1243.58 104.570   1
   0   3  -5 1254.58 76.9900   1
   0  -3   5 1373.81 76.5300   1
   0  -3   5 1521.96 120.120   1
   0   3  -5 1317.33 73.8100   1
   4   0   2 25290.9 672.030   1
  -4   0  -2 24542.3 579.620   1
   4   0   2 26959.8 592.310   1
  -4   0   6 39408.3 848.230   1
   4   0  -6 39381.2 835.080   1
  -4   0   6 41173.2 898.320   1
  -3  -2  -3 16765.2 471.210   1
  -3  -2  -3 16896.4 389.960   1
   3   2   3 17712.0 385.260   1
   3  -2   3 16873.5 375.640   1
   3   2   3 17284.5 386.950   1
  -3   2  -3 16923.5 412.500   1
  -3  -2  -3 17243.2 419.080   1
  -3  -2  -3 17479.9 418.350   1
  -3   2  -3 17206.4 422.040   1
   3  -2   3 17958.6 444.440   1
   3   2   3 17573.0 448.370   1
   3   1   4 6146.27 222.800   1
  -3   1  -4 5760.15 227.620   1
  -3  -1  -4 5719.09 224.670   1
   3   1   4 6292.01 265.180   1
  -3  -1  -4 6132.75 309.690   1
   3  -1   4 5723.09 207.050   1
   2   3   3 62.8700 22.4800   1
   2   3   3 60.2500 20.8700   1
   2   3   3 68.0200 48.1400   1
  -3   2   6 342.390 37.3000   1
   3  -2  -6 331.500 38.2500   1
  -3  -2   6 281.550 29.9800   1
   3   2  -6 306.230 29.7400   1
   3  -2  -6 288.770 32.6700   1
   3   2  -6 306.850 47.3900   1
   3  -2  -6 334.130 44.5500   1
  -3  -2   6 334.310 44.9700   1
   2  -3  -5 728.670 47.7400   1
  -2   3   5 632.450 49.6200   1
   2  -3  -5 767.980 55.2300   1
   2  -3  -5 780.420 56.4600   1
  -2   3   5 605.250 42.3800   1
  -2   3   5 795.750 55.2400   1
   2  -3  -5 651.470 43.0200   1
   2   3  -5 793.990 51.3600   1
   2   3  -5 559.940 42.6800   1
  -2  -3   5 915.030 113.420   1
   2   3  -5 646.860 87.6700   1
  -2  -3   5 651.310 53.4400   1
   2   3  -5 693.890 60.4600   1
  -2  -3   5 613.750 42.7800   1
  -1   4   0 849.200 53.2600   1
   1   4   0 920.770 69.7700   1
   1  -4   0 842.250 58.3200   1
  -1   4   0 898.530 66.9200   1
  -1   4   0 839.470 54.8000   1
  -1  -4   0 893.390 88.7200   1
   1   4   0 922.550 88.0400   1
   1  -4   0 763.930 77.4600   1
  -1   4   0 709.960 72.3100   1
  -1  -4   0 822.370 56.4800   1
  -1  -4   0 818.020 75.2000   1
   1   4   0 876.370 61.8400   1
   1   4   0 902.320 56.7700   1
  -1  -4   0 817.400 54.9800   1
   1   4  -1 44932.4 1028.23   1
   1   4  -1 43960.8 923.350   1
  -1   4   1 44297.6 928.030   1
   1   4  -1 44434.7 985.210   1
  -1  -4   1 43126.8 1017.78   1
  -1  -4   1 41705.0 887.370   1
   1  -4  -1 43340.1 923.030   1
  -1  -4   1 44802.7 955.410   1
   1  -4  -1 41869.8 910.290   1
   1   4  -1 44701.2 966.810   1
   1  -4  -1 46066.7 977.210   1
  -1   4   1 41369.7 904.030   1
  -1  -4   1 44674.6 1030.48   1
   1  -4  -1 44900.5 994.220   1
  -1   4   1 42303.6 960.650   1
  -3   1   7 366.220 38.9100   1
  -3  -1   7 435.320 44.9200   1
   3  -1  -7 357.190 37.1900   1
   3   1  -7 378.950 32.9700   1
   3  -1  -7 381.010 37.9100   1
   3   1  -7 405.020 48.2000   1
   3  -1  -7 438.380 47.5500   1
   4   2   0 28067.7 597.600   1
   4   2   0 28207.6 633.270   1
  -4  -2   0 27967.3 673.400   1
  -4  -2   0 28245.3 623.030   1
   4   2   0 27198.0 684.370   1
  -4  -2   0 28932.0 750.420   1
  -4   2   0 27101.0 656.720   1
   4  -2   0 29578.2 670.690   1
   4  -2  -4 21226.3 458.350   1
   4   2  -4 21981.8 595.390   1
  -4  -2   4 19985.6 454.570   1
  -4   2   4 21355.8 511.850   1
  -4  -2   4 21694.4 529.380   1
   4  -2  -4 21863.5 523.270   1
   4   2  -4 22517.2 550.890   1
   4   2  -4 22676.7 489.680   1
   0  -4  -2 8735.68 311.500   1
   0   4   2 8468.74 296.890   1
   0   4   2 8491.34 301.300   1
   0  -4  -2 7821.52 282.110   1
   0  -4   2 8643.19 310.050   1
   0   4   2 8645.93 353.410   1
   0  -4  -2 7983.26 316.970   1
   0   4  -2 8788.07 369.560   1
   0  -4   2 8740.19 351.180   1
   0   4  -2 8668.62 309.550   1
   0   4   2 8514.36 313.270   1
   0  -4   2 8052.59 290.750   1
   0   4  -2 8849.46 311.810   1
   0  -4  -2 8183.96 292.450   1
  -1  -4  -1 1921.82 92.0800   1
  -1   4  -1 1932.50 88.1600   1
  -1  -4  -1 1870.14 91.1200   1
   1   4   1 1964.82 96.2000   1
  -1  -4  -1 1930.37 106.820   1
  -1   4  -1 1810.15 130.620   1
   1   4   1 2009.88 128.570   1
   1  -4   1 1822.18 112.580   1
  -1  -4  -1 2014.46 127.310   1
  -1   4  -1 1906.54 97.8300   1
   1  -4   1 2070.83 98.4400   1
   1   4   1 2102.28 95.3500   1
   1   4   1 1908.62 106.030   1
  -1  -4   2 21826.6 534.680   1
   1  -4  -2 22230.8 489.570   1
   1  -4  -2 21842.8 487.210   1
  -1   4   2 23138.7 506.430   1
   1   4  -2 23177.9 503.700   1
  -1   4   2 22172.7 483.240   1
   1  -4  -2 22944.4 523.310   1
  -1  -4   2 21908.1 491.370   1
   1   4  -2 22414.1 560.220   1
   1  -4  -2 21027.7 459.440   1
  -1   4   2 20837.1 520.180   1
   1  -4  -2 20780.4 503.140   1
   1   4  -2 22429.5 577.690   1
  -1  -4   2 22571.3 555.550   1
  -1   4   2 22795.0 527.290   1
  -1  -4   2 20991.4 467.650   1
   1   4  -2 22411.7 518.700   1
   1   2   6 44711.8 949.820   1
   1   2   6 42033.8 884.590   1
  -1  -2  -6 39969.6 928.120   1
  -1  -2  -6 41434.1 883.820   1
  -1  -2  -6 39690.2 847.570   1
  -1   2  -6 40741.1 858.320   1
   1  -2   6 43070.4 904.950   1
  -1   2  -6 38992.9 935.000   1
   1  -2   6 42904.0 1021.35   1
  -1   2   7 3314.23 149.810   1
   1  -2  -7 3112.81 132.320   1
  -1   2   7 3345.33 143.300   1
   1  -2  -7 3206.85 144.860   1
   1  -2  -7 3045.73 135.730   1
  -1  -2   7 3139.91 133.550   1
   1   2  -7 3333.69 202.740   1
   1   2  -7 3249.43 147.590   1
   1   2  -7 3282.45 141.770   1
   3   3   1 2940.33 163.040   1
  -3  -3  -1 2906.56 174.780   1
  -3  -3  -1 2586.55 122.120   1
   3   3   1 2879.61 136.790   1
  -3  -3  -1 2352.71 134.580   1
   3  -3   1 2922.85 145.310   1
  -3   3  -1 2686.18 163.150   1
   3  -3   1 2803.19 142.450   1
   3  -3   1 2782.46 134.550   1
  -3   3   4 162.430 21.5800   1
   3  -3  -4 203.310 33.9600   1
  -3   3   4 179.290 27.1200   1
   3  -3  -4 174.260 26.1700   1
   3  -3  -4 194.240 40.7100   1
  -3   3   4 167.950 32.4000   1
  -3  -3   4 230.480 68.3500   1
   3   3  -4 232.820 77.1400   1
  -3  -3   4 133.080 24.7600   1
   3   3  -4 140.730 26.4000   1
  -3  -3   4 240.210 55.7100   1
  -4  -1  -2 5206.87 277.860   1
  -4  -1  -2 5350.34 198.960   1
   4   1   2 5607.10 213.230   1
   4  -1   2 5309.29 203.890   1
  -4  -1  -2 4988.32 225.060   1
  -4   1  -2 5457.15 232.320   1
   4   1   2 5213.26 265.710   1
   1   0   7 13.3600 18.7100   1
   2   0   6 2646.31 115.930   1
  -2   0  -6 2727.98 123.260   1
   4   1  -6 13471.5 463.260   1
   4   1  -6 13109.3 486.030   1
   4  -1  -6 13363.7 488.670   1
  -4  -1   6 12746.8 463.010   1
  -4   1   6 12376.3 446.050   1
  -4   1   6 13787.2 497.210   1
  -4  -1   6 12352.2 434.000   1
   4  -1  -6 12037.0 428.470   1
  -1   0   8 10799.7 382.240   1
   1   0  -8 10966.4 390.830   1
  -1   0   8 10272.1 359.780   1
   1   0  -8 10638.3 370.880   1
  -2   0   8 11828.6 416.170   1
   2   0  -8 11859.4 410.600   1
   2   0  -8 11584.0 409.670   1
  -2   0   8 11903.2 419.810   1
   2   0  -8 11910.1 418.930   1
  -2   2  -5 175.380 25.8200   1
   2   2   5 250.710 27.5100   1
  -2  -2  -5 188.780 31.0800   1
   2   2   5 212.990 51.9400   1
   2   2   5 263.110 32.3400   1
  -2  -2  -5 207.070 28.2800   1
   2  -2   5 201.240 22.3400   1
  -2  -2   7 3603.50 153.870   1
   2  -2  -7 3713.30 156.220   1
  -2   2   7 3894.61 166.960   1
   2   2  -7 3625.42 166.020   1
   2  -2  -7 3612.84 159.530   1
  -2  -2   7 3747.96 162.790   1
   2   2  -7 3661.23 157.130   1
   2  -2  -7 4034.82 186.280   1
   2   2  -7 3559.33 150.870   1
  -2   2   7 3504.13 156.020   1
   2  -2  -7 3539.36 156.600   1
   2   2  -7 3899.89 243.740   1
  -4  -2  -1 1258.14 93.3000   1
   4   2   1 1389.37 85.0000   1
   4   2   1 1404.70 86.1000   1
   4   2   1 1318.23 71.9900   1
  -4  -2  -1 1382.24 85.4600   1
   4   2   1 1417.40 119.040   1
  -4  -2  -1 1484.47 133.870   1
  -4   2  -1 1360.38 97.7400   1
   4  -2   1 1401.56 86.2800   1
   5   0  -2 108.710 43.1000   1
   4   2  -5 62915.1 2814.44   1
  -4   2   5 57269.1 1223.92   1
   4  -2  -5 59000.3 2662.00   1
   4   2  -5 60657.5 2738.65   1
  -4  -2   5 54399.6 1147.57   1
   4  -2  -5 55305.1 1152.92   1
   4   2  -5 56758.0 1332.08   1
  -4  -2   5 57979.4 2619.13   1
  -1   4  -2 4949.38 207.790   1
   1   4   2 5329.30 232.340   1
  -1  -4  -2 5448.16 242.770   1
   1   4   2 5345.43 194.170   1
   1   4   2 5509.38 210.750   1
  -1   4  -2 5447.57 198.720   1
  -1  -4  -2 5168.95 256.640   1
  -1   4  -2 5297.55 251.780   1
  -1  -4  -2 5221.44 198.660   1
  -1  -4  -2 5455.02 205.460   1
   1  -4   2 5745.94 239.320   1
   1   4   2 5787.13 230.610   1
   1  -4   2 5800.11 215.600   1
  -1   4   3 50818.3 1095.61   1
   1  -4  -3 49804.6 1053.35   1
   1  -4  -3 48348.8 1018.76   1
   1  -4  -3 53199.5 1164.38   1
   1  -4  -3 51443.6 1085.05   1
  -1   4   3 54052.7 1135.60   1
  -1   4   3 50743.1 1059.48   1
   1  -4  -3 52570.2 1118.41   1
  -1  -4   3 48475.7 1031.31   1
   1   4  -3 49041.8 1117.56   1
   1   4  -3 52749.7 1101.69   1
  -1  -4   3 52411.4 1195.71   1
  -1  -4   3 48311.1 1024.05   1
   1   4  -3 52427.6 1168.20   1
   1   1   7 20603.7 446.820   1
  -1   1  -7 19902.5 432.510   1
  -1  -1  -7 20217.5 449.550   1
  -1  -1  -7 21214.6 518.470   1
   1   1   7 21204.7 472.740   1
   1  -1   7 21440.1 468.020   1
  -2   1  -6 23050.5 511.900   1
   2  -1   6 23034.4 496.310   1
  -2  -1  -6 22780.9 505.060   1
  -2  -1  -6 22927.2 604.230   1
   2   1   6 23433.1 510.630   1
   0   4   3 39780.7 836.290   1
   0   4   3 40611.4 854.300   1
   0  -4  -3 37861.3 808.860   1
   0   4   3 40774.2 910.010   1
   0  -4  -3 40063.4 899.350   1
   0   4   3 42637.3 928.760   1
   0  -4  -3 42654.9 915.910   1
   0  -4  -3 41752.0 896.460   1
   0   4  -3 41118.0 879.130   1
   0  -4   3 42768.6 974.240   1
   0   4  -3 41945.8 989.810   1
   0  -4   3 43919.1 939.010   1
   0   4  -3 40640.3 855.440   1
   0   4  -3 39260.3 909.520   1
   0   4  -3 40446.6 881.630   1
  -1  -1   8 16058.5 371.170   1
  -1   1   8 17235.0 386.700   1
   1   1  -8 16765.0 379.790   1
   1   1  -8 16803.1 371.150   1
  -1  -1   8 17153.9 393.640   1
   1  -1  -8 15759.8 361.590   1
  -1   1   8 16578.9 377.200   1
   2   1  -8 5803.67 217.770   1
  -2  -1   8 5852.45 217.140   1
  -2   1   8 5885.04 221.260   1
   2  -1  -8 6101.86 226.250   1
   2   1  -8 6079.07 226.710   1
  -2   1   8 6482.53 240.540   1
   2   1  -8 5877.03 216.650   1
   2  -1  -8 5906.62 221.270   1
   2  -1  -8 5834.07 210.790   1
   0   2  -7 18406.3 402.140   1
   0  -2  -7 17955.1 391.890   1
   0  -2   7 18688.5 420.500   1
   0   2  -7 18552.6 535.270   1
   0  -2   7 20616.5 568.550   1
   0   2   7 19577.2 448.380   1
   0  -2  -7 19229.0 430.620   1
   0  -2  -7 18641.8 418.100   1
   0   2   7 20499.8 450.280   1
   1   3   5 3901.42 163.780   1
  -1  -3  -5 3401.69 145.100   1
   1   3   5 3877.89 163.820   1
   1   3   5 4037.55 193.750   1
  -1  -3  -5 3702.15 167.810   1
  -1  -3  -5 3960.04 172.320   1
  -1  -3  -5 3543.29 183.220   1
   1   3   5 3784.43 165.470   1
  -1   3  -5 3663.83 155.590   1
   1  -3   5 4176.27 179.370   1
   1  -3   5 3820.06 208.640   1
  -1   3  -5 3622.12 192.230   1
   1  -3  -6 453.720 44.3500   1
  -1   3   6 483.230 45.2800   1
   1   3  -6 502.440 39.0100   1
   1  -3  -6 458.910 36.0600   1
  -1   3   6 444.630 34.5900   1
   1   3  -6 415.970 36.2000   1
  -1   3   6 461.960 36.8400   1
   1  -3  -6 423.210 33.3800   1
   1   3  -6 358.200 37.4700   1
  -1  -3   6 469.160 39.0200   1
  -1  -3   6 495.510 91.2200   1
   1   3  -6 403.790 89.2500   1
   2   4  -1 2480.88 123.170   1
   2   4  -1 2466.10 128.430   1
   2   4  -1 2415.72 108.040   1
  -2  -4   1 2349.15 113.230   1
   2  -4  -1 2739.16 124.960   1
  -2   4   1 2416.23 111.040   1
   2   4  -1 2454.84 155.160   1
  -2   4   1 2696.19 149.900   1
   2  -4  -1 2649.17 161.170   1
  -2  -4   1 2422.79 142.420   1
   2  -4  -1 2576.87 136.360   1
  -2  -4   1 2414.59 167.580   1
  -2   4   1 2461.19 108.160   1
  -2  -4   1 2455.50 111.340   1
  -5   0   4 8076.14 328.180   1
  -5   0   4 8653.41 311.960   1
   5   0  -4 8932.66 345.970   1
  -2  -4   0 3241.34 183.920   1
  -2  -4   0 3065.38 135.880   1
   2   4   0 2910.26 140.000   1
   2   4   0 3066.54 166.590   1
   2   4   0 3118.09 148.180   1
   2   4   0 2782.98 120.310   1
  -2  -4   0 3020.10 141.880   1
  -2  -4   0 2875.03 158.030   1
  -2   4   0 2897.42 128.960   1
   2  -4   0 2999.86 133.020   1
  -2   4   0 3025.71 129.180   1
   2  -4   0 3087.74 157.480   1
   2  -4   0 3302.25 182.250   1
  -2   4   2 2810.31 129.140   1
   2  -4  -2 2940.63 152.990   1
  -2  -4   2 3062.62 170.060   1
   2   4  -2 3054.86 158.640   1
   2   4  -2 3036.85 131.070   1
  -2  -4   2 2784.19 124.340   1
  -2   4   2 2948.05 126.530   1
  -2  -4   2 3216.76 141.540   1
   2   4  -2 3045.05 143.130   1
   2  -4  -2 3194.66 140.420   1
  -2   4   2 3141.20 148.710   1
  -2   4   2 2989.17 134.290   1
  -2  -4   2 2468.64 153.360   1
   2   4  -2 3143.67 187.840   1
   2  -4  -2 3204.82 158.710   1
   2  -4  -2 2961.19 128.950   1
   0   0   8 104.870 24.3100   1
   0   0  -8 132.950 24.2300   1
   0   0   8 149.580 23.7600   1
   4   0   3 -1.5400 23.8400   1
  -3  -3  -2 3268.61 188.730   1
   3   3   2 3414.93 188.480   1
  -3  -3  -2 3007.27 156.600   1
  -3  -3  -2 3182.90 151.340   1
   3   3   2 3035.96 138.080   1
   3   3   2 3329.16 141.320   1
   3  -3   2 3681.19 181.510   1
  -3   3  -2 3374.43 183.800   1
   3  -3   2 3084.24 138.670   1
   3   0   5 6.28000 20.7400   1
  -3   3   5 27131.0 596.030   1
  -3  -3   5 28019.8 709.230   1
   3   3  -5 29520.9 762.240   1
   3  -3  -5 28847.3 618.160   1
  -3   3   5 29194.8 639.330   1
  -3  -3   5 28724.5 649.360   1
   3  -3  -5 28796.1 646.540   1
   3   3  -5 29654.5 684.070   1
   3   3  -5 28874.2 618.540   1
  -3  -3   5 27385.1 605.320   1
   3  -3  -5 30479.0 659.400   1
  -4   0   7 -72.080 38.9300   1
   3   0  -8 365.040 37.9900   1
   3   0  -8 453.070 42.5000   1
   3   0  -8 322.540 44.0900   1
   3   0  -8 406.830 32.9800   1
  -3   0   8 290.470 36.5400   1
  -2   3  -4 22477.0 555.730   1
   2   3   4 25061.2 597.370   1
   2  -3   4 24226.3 581.890   1
   2   3   4 24727.8 540.920   1
   2  -3   4 23102.3 506.320   1
   2   3   4 24862.8 533.790   1
  -2  -3  -4 24311.5 539.090   1
  -2  -3  -4 23897.7 607.080   1
  -2  -3  -4 22643.8 508.300   1
  -2  -3   6 5938.97 223.410   1
   2   3  -6 6385.97 228.640   1
  -2   3   6 6282.18 228.260   1
  -2   3   6 6230.57 228.050   1
   2  -3  -6 6475.99 229.580   1
  -2  -3   6 6312.80 242.050   1
   2  -3  -6 6493.61 243.540   1
   2  -3  -6 6152.45 225.400   1
   2   3  -6 6320.22 294.710   1
  -2  -3   6 6708.15 301.860   1
   2   3  -6 6305.74 234.760   1
  -2   3   6 6420.81 241.250   1
   2   3  -6 5839.32 241.080   1
   2  -3  -6 6304.91 230.310   1
  -5  -1   2 904.000 60.0400   1
   5   1  -2 957.400 57.0600   1
   5   1  -2 972.360 77.6000   1
  -5   1   2 968.670 83.5400   1
  -5  -1   2 913.740 85.7800   1
   5  -1  -2 892.110 73.6800   1
   5   1  -2 880.160 119.360   1
  -5  -1   3 1034.12 93.9100   1
   5  -1  -3 1027.83 82.9900   1
  -5   1   3 941.360 81.2200   1
   5   1  -3 1122.15 65.4900   1
  -5  -1   3 920.630 62.1300   1
   5   1  -3 1125.91 130.880   1
   5   1  -3 1123.88 86.2100   1
   3  -2   4 3202.34 167.510   1
  -3   2  -4 2879.09 145.840   1
  -3  -2  -4 2752.59 129.650   1
   3   2   4 3208.91 139.390   1
   3  -2   4 2888.21 125.530   1
  -3  -2  -4 2839.59 127.420   1
  -3  -2  -4 3009.33 187.330   1
   3   2   4 3422.93 180.030   1
  -3   2   7 226.620 32.7700   1
   3   2  -7 198.950 25.4200   1
   3  -2  -7 160.230 27.8200   1
   3  -2  -7 122.790 35.1000   1
  -3  -2   7 108.920 35.5800   1
  -3   2   7 161.920 30.7300   1
   3   2  -7 176.590 24.9600   1
  -3  -2   7 171.480 24.0800   1
   3  -2  -7 161.120 31.9100   1
   0  -3   6 1815.03 130.280   1
   0   3  -6 1658.68 125.070   1
   0  -3  -6 1698.56 104.590   1
   0  -3  -6 1686.39 91.3700   1
   0  -3   6 1638.41 97.9000   1
   0   3   6 1834.50 94.7800   1
   0  -3  -6 1652.63 92.1800   1
   0   3   6 1797.49 83.8700   1
   0  -3   6 1581.81 92.0000   1
   0   3  -6 1608.13 84.4500   1
   0   3   6 1803.94 86.1400   1
   0  -3  -6 1537.73 83.4400   1
   5  -1  -1 7711.14 293.730   1
   5   1  -1 6703.92 310.230   1
  -5  -1   1 6838.70 251.700   1
   5   1  -1 7564.13 286.740   1
  -5   1   1 7251.60 300.780   1
  -5  -1   1 6227.54 258.810   1
  -2   4  -1 614.730 44.1000   1
   2   4   1 650.340 46.5300   1
   2   4   1 634.620 47.9100   1
  -2  -4  -1 681.080 63.7000   1
  -2  -4  -1 658.730 84.6500   1
   2   4   1 669.790 76.1600   1
   2  -4   1 706.060 72.3600   1
  -2  -4  -1 606.960 47.0400   1
  -2   4  -1 571.240 65.5200   1
  -2  -4  -1 660.080 49.1400   1
   2   4   1 583.050 48.5700   1
   2  -4   1 645.230 49.7300   1
   2  -4   1 639.410 46.2300   1
  -2  -4   3 11747.6 440.420   1
   2  -4  -3 12211.3 426.660   1
  -2   4   3 11880.5 432.900   1
  -2  -4   3 12565.1 489.520   1
   2   4  -3 11514.0 458.750   1
   2  -4  -3 11917.3 446.070   1
   2   4  -3 10564.0 386.700   1
   2  -4  -3 11326.9 420.620   1
   2  -4  -3 11498.5 396.280   1
   2   4  -3 11677.9 402.630   1
  -2   4   3 11028.5 379.800   1
   2   4  -3 11408.3 434.530   1
  -2  -4   3 11229.6 396.360   1
  -2  -4   3 11584.2 405.030   1
  -5  -1   4 3194.31 169.440   1
   5  -1  -4 3155.60 161.580   1
  -5   1   4 3599.77 185.590   1
   5   1  -4 3308.93 138.620   1
  -5  -1   4 3393.65 152.420   1
   5   1  -4 3442.83 174.970   1
   0  -1   8 8356.97 295.420   1
   0   1   8 8078.85 292.610   1
   0  -1  -8 7536.22 270.100   1
   0  -1   8 7846.94 282.340   1
   0   1  -8 8259.98 371.800   1
   0   1   8 7006.82 254.970   1
   0   1  -8 7669.92 269.220   1
  -4  -1  -3 2543.89 130.820   1
   4   1   3 2945.84 134.970   1
   4  -1   3 3076.85 136.670   1
  -4   1  -3 2770.92 145.890   1
  -4  -1  -3 2704.44 121.310   1
  -4  -1  -3 3079.85 212.840   1
   4   1   3 3102.86 185.700   1
  -5   0   0 1712.40 108.140   1
   5   0   0 1898.97 100.480   1
   3   1   5 1656.68 111.620   1
  -3  -1  -5 1730.21 139.170   1
   3  -1   5 1809.73 84.1200   1
   3   1   5 1784.19 83.9400   1
  -3  -1  -5 1624.14 94.5800   1
  -3   1  -5 1668.01 100.880   1
  -4   1   7 906.490 62.0500   1
   4  -1  -7 853.360 72.6600   1
   4  -1  -7 834.040 57.5300   1
  -4  -1   7 778.460 51.4500   1
   4   1  -7 884.790 54.8700   1
   4   1  -7 1032.75 78.9400   1
  -4  -1   7 892.250 69.7400   1
   1  -4   3 678.290 75.2000   1
   1  -4   3 564.340 43.5700   1
   1  -4   3 630.210 50.2400   1
   1   4   3 825.500 59.7600   1
  -1  -4  -3 615.770 49.4800   1
  -1  -4  -3 595.090 47.2100   1
   1   4   3 517.720 40.8000   1
   1   4   3 596.780 41.1300   1
  -1   4  -3 516.390 41.7200   1
   1   4   3 615.820 68.1600   1
  -1   4  -3 715.590 77.9600   1
  -1  -4  -3 794.830 85.3100   1
  -1  -4  -3 548.060 43.8700   1
  -1   4   4 7191.13 258.930   1
  -1  -4   4 6643.60 256.070   1
   1   4  -4 7205.26 256.650   1
  -1   4   4 6750.39 240.510   1
   1  -4  -4 6895.38 251.150   1
  -1  -4   4 6833.10 252.270   1
   1  -4  -4 6579.23 236.510   1
  -1  -4   4 6274.62 231.370   1
   1  -4  -4 6755.22 245.910   1
  -1   4   4 7252.90 276.230   1
   1   4  -4 5803.24 225.830   1
   1   4  -4 6872.22 254.040   1
  -1  -4   4 7263.65 318.170   1
   1   4  -4 6836.28 300.490   1
   1  -4  -4 6808.27 269.120   1
   3   1  -8 356.750 49.1500   1
   3  -1  -8 332.270 41.8500   1
  -3   1   8 455.210 42.1800   1
   3  -1  -8 417.100 39.0200   1
   3   1  -8 469.000 43.1000   1
   3   1  -8 380.660 33.5600   1
   3   1  -8 378.660 36.6700   1
  -3   1   8 373.060 37.1000   1
  -3  -1   8 443.190 44.0700   1
   3  -1  -8 385.320 43.6200   1
  -4  -2  -2 4235.48 204.360   1
  -4   2  -2 4255.45 211.160   1
  -4  -2  -2 4091.64 181.340   1
   4   2   2 4542.31 226.680   1
   4  -2   2 4698.27 202.890   1
  -4  -2  -2 4503.95 258.160   1
   4   2   2 4632.33 200.960   1
   4   2   2 4311.99 177.530   1
  -4   2   6 8092.10 303.250   1
   4   2  -6 7532.28 357.690   1
   4   2  -6 7774.86 278.770   1
   4   2  -6 8623.13 333.160   1
   4  -2  -6 8215.36 292.330   1
   4  -2  -6 7854.71 297.300   1
  -4  -2   6 7364.91 281.990   1
  -4  -2   6 7369.88 277.790   1
   0   4  -4 5290.45 192.070   1
   0  -4  -4 5356.29 202.460   1
   0   4   4 5248.09 192.130   1
   0   4  -4 4956.57 208.780   1
   0   4   4 5160.87 247.770   1
   0  -4  -4 4965.08 204.550   1
   0   4   4 5414.46 231.540   1
   0  -4  -4 5298.20 231.150   1
   0   4  -4 5106.69 289.800   1
   0  -4   4 5292.50 235.050   1
   0   4  -4 4903.34 208.680   1
   0  -4   4 5388.10 202.980   1
   0   4   4 5501.95 216.520   1
   0  -4  -4 5369.03 202.180   1
   4   3  -2 8257.50 319.220   1
   4   3  -2 8320.88 291.680   1
   4  -3  -2 8370.26 322.060   1
  -4  -3   2 7635.10 309.340   1
   4   3  -2 8100.81 352.610   1
  -4   3   2 7518.58 300.150   1
  -4  -3   2 8310.24 364.950   1
   4  -3  -2 8042.10 283.130   1
  -4  -3   2 7216.07 262.940   1
  -4  -3   1 11737.2 409.170   1
  -4   3   1 11279.1 434.300   1
  -4  -3   1 11840.7 449.870   1
   4  -3  -1 12518.4 455.800   1
   4   3  -1 12871.0 464.180   1
   4   3  -1 12592.0 431.590   1
  -4  -3   1 13167.4 524.940   1
   4   3  -1 12775.4 495.300   1
   4   3  -3 20876.6 456.670   1
  -4  -3   3 20836.6 565.850   1
   4  -3  -3 19975.2 435.160   1
  -4  -3   3 19561.6 497.940   1
  -4   3   3 19401.4 471.910   1
   4   3  -3 20194.9 494.830   1
  -4  -3   3 19257.0 444.630   1
   4  -3  -3 21287.9 509.090   1
   4   3  -3 19934.9 535.980   1
  -5  -1   0 1228.82 88.9300   1
  -5   1   0 1425.71 110.830   1
   5  -1   0 1422.39 91.9600   1
   5   1   0 1317.23 87.8600   1
  -5  -1   0 1191.91 70.2000   1
   5   1   0 1353.00 125.400   1
  -5   1   5 1966.53 111.420   1
   5  -1  -5 1900.89 113.840   1
  -5  -1   5 1992.93 114.780   1
  -5   1   5 2113.00 100.320   1
   5   1  -5 2121.32 119.390   1
  -5  -1   5 2116.13 106.790   1
   5   1  -5 1855.89 85.1000   1
   2  -4   2 5038.16 244.150   1
  -2   4  -2 5236.97 236.220   1
  -2  -4  -2 5655.60 256.930   1
   2  -4   2 5573.32 200.570   1
   2   4   2 4985.65 213.460   1
  -2   4  -2 5089.36 275.120   1
   2  -4   2 5484.76 228.840   1
   2   4   2 5765.52 263.720   1
  -2  -4  -2 5209.61 214.260   1
   2   4   2 5305.63 198.110   1
   2   4   2 5335.62 193.970   1
  -2  -4  -2 5139.29 249.120   1
  -2  -4  -2 5035.24 241.300   1
   1  -2   7 2825.17 125.510   1
  -1  -2  -7 2808.59 131.400   1
  -1  -2  -7 2745.05 145.320   1
  -1   2  -7 3113.48 187.320   1
   1  -2   7 2993.12 194.180   1
   1   2   7 2991.02 137.990   1
  -1  -2  -7 2850.79 128.490   1
  -1   2  -7 2766.64 120.500   1
   1   2   7 2972.74 127.360   1
  -2  -4   4 1350.25 121.150   1
   2  -4  -4 1165.61 73.5500   1
   2  -4  -4 1336.55 89.5400   1
  -2   4   4 1255.84 78.7700   1
   2   4  -4 1156.24 76.0900   1
  -2  -4   4 1317.16 77.9100   1
   2  -4  -4 1298.22 95.5500   1
  -2  -4   4 1210.10 72.3600   1
   2   4  -4 1162.55 116.560   1
   2   4  -4 1254.81 72.1000   1
  -2   4   4 1183.29 67.7900   1
  -2   4   4 1243.32 75.0500   1
   2  -4  -4 1349.84 77.5200   1
   2   4  -4 1317.26 99.7800   1
  -2  -4   4 1461.74 104.290   1
   2  -4  -4 1297.83 76.1300   1
   2   2   6 1783.81 90.4200   1
  -2  -2  -6 1440.28 82.2700   1
   2  -2   6 1590.42 85.0500   1
   2   2   6 1448.97 78.4600   1
  -2   2  -6 1433.70 80.4000   1
  -2  -2  -6 1446.86 83.9600   1
  -2  -2  -6 1437.68 113.070   1
   2  -2   6 1669.01 137.750   1
   2   2   6 1513.96 101.850   1
  -2   2  -6 1316.53 111.400   1
   1  -2  -8 13796.7 469.600   1
   1   2  -8 13930.6 485.010   1
   1   2  -8 13731.5 470.100   1
  -1   2   8 14869.7 512.140   1
  -1  -2   8 14484.4 505.570   1
   1  -2  -8 14032.4 489.770   1
   1  -2  -8 14053.6 486.300   1
  -1   2   8 14236.0 495.080   1
   1   2  -8 15113.1 761.060   1
  -3  -3  -3 2719.66 134.340   1
  -3  -3  -3 2911.35 145.660   1
   3   3   3 3016.27 168.030   1
  -3  -3  -3 2616.73 159.110   1
  -3  -3  -3 2919.38 138.740   1
   3   3   3 2546.29 111.860   1
   3   3   3 2845.47 128.520   1
  -3   3  -3 2641.24 138.970   1
   3  -3   3 2983.65 150.420   1
   3  -3   3 2865.23 129.580   1
   2   2  -8 2282.72 101.090   1
   2  -2  -8 2306.50 107.460   1
  -2   2   8 2431.43 118.050   1
   2   2  -8 2403.28 109.190   1
  -2   2   8 2339.87 116.360   1
   2  -2  -8 2297.24 109.400   1
   2   2  -8 2490.09 172.950   1
   2   2  -8 2015.54 104.920   1
   2  -2  -8 2320.50 103.270   1
  -2  -2   8 2417.68 112.260   1
   2  -2  -8 2200.00 107.700   1
   3  -3  -6 87.8000 41.2800   1
   3  -3  -6 122.810 33.5100   1
  -3   3   6 111.550 30.4400   1
  -3  -3   6 163.540 39.8800   1
   3  -3  -6 101.390 24.8100   1
   3   3  -6 188.630 28.3100   1
  -3  -3   6 109.380 23.5900   1
  -3   3   6 114.100 28.4500   1
  -4   3   0 8146.27 332.790   1
  -4  -3   0 8451.46 336.810   1
   4  -3   0 8917.58 333.350   1
  -4  -3   0 8240.14 355.820   1
   4   3   0 9211.23 371.540   1
  -4  -3   0 8476.00 311.230   1
   4   3   0 8632.51 316.710   1
   4   3   0 8115.17 283.310   1
   4   3  -4 14077.1 548.670   1
   4   3  -4 14832.0 505.380   1
  -4   3   4 14018.0 504.350   1
  -4  -3   4 14084.0 524.820   1
   4  -3  -4 15067.1 708.390   1
   4   3  -4 14187.8 517.570   1
  -4  -3   4 13994.0 492.060   1
   4  -3  -4 14586.0 499.720   1
  -4  -3   4 14725.0 586.980   1
  -5   0  -1 0.85000 51.9000   1
   5   0  -6 7104.63 288.060   1
  -5   0   6 6371.60 237.850   1
   5   0  -6 6370.18 227.900   1
  -5   0   6 6291.04 250.530   1
   1   3   6 2220.90 107.000   1
  -1  -3  -6 2030.58 99.2500   1
   1   3   6 2256.10 101.320   1
   1  -3   6 2021.07 93.0000   1
  -1  -3  -6 2223.76 131.410   1
  -1   3  -6 2323.58 151.080   1
   1  -3   6 2390.96 150.810   1
  -1  -3  -6 2167.94 99.5900   1
   1   3   6 2373.15 104.900   1
  -1   3  -6 1936.32 90.5600   1
   1  -3  -7 35618.2 750.610   1
  -1   3   7 38897.9 824.930   1
   1   3  -7 35089.9 765.160   1
   1  -3  -7 34511.9 746.520   1
   1   3  -7 35037.8 745.370   1
  -1  -3   7 36065.3 889.120   1
   1   3  -7 35562.5 870.640   1
  -1   3   7 38385.0 829.700   1
   1  -3  -7 37128.1 799.160   1
   1   3  -7 35112.9 739.130   1
  -1   3   7 37419.5 793.030   1
  -1  -3   7 36305.0 767.550   1
  -1   0  -8 1902.74 85.4600   1
   1   0   8 2218.52 99.9800   1
  -5  -2   2 6657.24 253.750   1
   5   2  -2 6902.83 267.740   1
   5   2  -2 6419.18 227.650   1
   5   2  -2 7062.14 313.600   1
   5  -2  -2 6832.07 268.660   1
  -5  -2   2 6583.25 277.170   1
  -5   2   2 6398.11 267.230   1
  -5  -2   3 5183.15 255.770   1
   5   2  -3 5183.43 243.450   1
  -5   2   3 5163.05 274.880   1
   5  -2  -3 5128.29 265.870   1
   5   2  -3 5153.95 265.470   1
  -5  -2   3 5006.25 272.910   1
   5   2  -3 5778.60 280.980   1
   4   0   4 10142.7 417.990   1
   4   0   4 11176.1 392.130   1
  -4   0  -4 10758.8 401.150   1
  -4   0  -4 11258.2 416.510   1
  -3  -4   1 1721.70 112.690   1
   3  -4  -1 1724.38 107.150   1
   3   4  -1 1758.86 96.6700   1
   3   4  -1 1865.98 87.6100   1
   3   4  -1 1732.14 89.3100   1
   3  -4  -1 1891.51 92.3000   1
   3  -4  -1 1817.43 85.9100   1
  -3  -4   1 1855.99 134.020   1
   3   4  -1 1918.86 130.970   1
   3  -4  -1 1843.81 107.630   1
  -3   4   1 1725.55 107.370   1
  -3  -4   1 1850.60 96.4000   1
   3   4  -2 23441.8 550.230   1
   3  -4  -2 24429.7 535.710   1
   3   4  -2 24639.1 624.200   1
   3  -4  -2 24922.9 578.190   1
  -3  -4   2 22870.4 560.660   1
   3  -4  -2 23023.4 517.180   1
   3   4  -2 23884.0 513.470   1
  -3  -4   2 21719.4 491.130   1
  -3   4   2 22736.6 491.150   1
   3   4  -2 23300.6 537.910   1
   3  -4  -2 23792.3 571.500   1
  -3  -4   2 24905.2 640.620   1
   4   0  -8 4829.18 204.280   1
   4   0  -8 4507.44 189.840   1
   4   0  -8 4514.52 209.440   1
  -4   0   8 4884.90 211.990   1
  -2  -3  -5 6818.44 298.190   1
  -2   3  -5 6570.54 239.730   1
   2   3   5 7263.26 259.770   1
  -2  -3  -5 6536.29 244.010   1
  -2   3  -5 6799.32 292.620   1
   2   3   5 7268.63 287.070   1
   2  -3   5 7127.85 302.860   1
   2   3   5 7395.16 272.990   1
  -2  -3  -5 7279.40 270.790   1
   2   3   5 7343.42 259.040   1
   2  -3   5 6983.62 250.130   1
  -1  -4  -4 15760.9 358.760   1
   1   4   4 16427.0 384.430   1
   1  -4   4 14456.8 493.130   1
  -1  -4  -4 15865.3 426.300   1
  -1   4  -4 14859.2 565.230   1
  -1  -4  -4 14133.2 491.140   1
   1  -4   4 15030.9 688.890   1
   1   4   4 15888.6 417.690   1
   1   4   4 14919.5 514.770   1
  -1   4  -4 14760.1 513.900   1
   1   4   4 14975.5 681.110   1
  -1  -4  -4 15155.6 699.440   1
   1  -4   4 16037.7 429.250   1
  -2  -3   7 1927.61 92.5300   1
  -2   3   7 1811.76 98.2200   1
   2  -3  -7 1825.04 90.0700   1
   2  -3  -7 1600.57 90.6800   1
   2   3  -7 1615.90 97.5400   1
   2   3  -7 1792.53 83.1200   1
   2  -3  -7 1770.35 89.0500   1
  -2   3   7 1754.70 84.4000   1
  -2   3   7 1868.08 91.2600   1
   2  -3  -7 1594.29 83.6200   1
   2   3  -7 2033.07 157.200   1
  -2  -3   7 1930.17 148.180   1
   2   3  -7 1779.67 87.4500   1
  -1  -4   5 358.780 36.5000   1
   1  -4  -5 326.590 41.7800   1
  -1   4   5 353.960 41.5000   1
   1   4  -5 401.100 38.2800   1
   1   4  -5 398.190 35.6600   1
  -1  -4   5 452.920 80.8700   1
   1   4  -5 360.230 83.8000   1
   1  -4  -5 356.070 60.2900   1
  -1  -4   5 347.790 35.3000   1
   1   4  -5 390.670 47.7700   1
   1  -4  -5 343.730 30.0500   1
  -1   4   5 345.570 31.0700   1
  -1   4   5 326.650 31.1000   1
   1  -4  -5 341.320 32.4600   1
   1   4  -5 341.780 34.7300   1
  -5   1  -1 5175.82 285.140   1
   5   1   1 5326.59 268.230   1
  -5  -1  -1 5201.64 252.930   1
   5   1   1 5797.58 222.240   1
   5  -1   1 5414.90 209.990   1
  -5  -1  -1 4960.65 208.540   1
   5   2  -1 4624.70 188.130   1
   5   2  -1 4509.64 244.940   1
  -5  -2   1 4837.50 282.700   1
   5   2  -1 4893.40 217.370   1
  -5   2   1 4731.01 239.730   1
  -5  -2   1 4786.46 232.140   1
   5  -2  -1 4668.86 210.450   1
  -5  -2   1 4436.02 192.140   1
   5   2  -4 3498.05 210.330   1
   5   2  -4 3670.21 153.620   1
   5   2  -4 3908.61 192.820   1
  -5   2   4 3749.35 187.870   1
  -5  -2   4 3532.93 162.950   1
   5  -2  -4 3753.87 181.850   1
  -5  -2   4 3478.55 178.750   1
  -2  -1  -7 4779.75 203.540   1
  -2   1  -7 4703.27 201.210   1
   2   1   7 4874.11 199.070   1
  -2  -1  -7 4356.35 223.340   1
   2  -1   7 4870.00 200.560   1
  -5   1   6 401.440 35.5200   1
   5   1  -6 483.170 54.3600   1
   5  -1  -6 393.920 64.2800   1
  -5  -1   6 396.310 51.0300   1
  -5   1   6 393.790 56.5900   1
  -5  -1   6 341.840 38.3300   1
   5   1  -6 368.440 31.7900   1
  -2   1   9 7858.35 292.040   1
   2   1  -9 7527.55 276.220   1
   2  -1  -9 7374.95 259.480   1
   2   1  -9 7300.85 258.540   1
  -2   1   9 7461.53 275.760   1
   2  -1  -9 7093.69 258.520   1
  -2  -1   9 6862.33 252.490   1
   2  -1  -9 7122.67 263.910   1
   0  -2  -8 12783.1 446.360   1
   0  -2   8 12403.7 433.390   1
   0   2   8 13417.2 462.950   1
   0   2  -8 12345.7 424.230   1
   0  -2  -8 12139.4 415.590   1
   0  -2  -8 12361.3 430.660   1
   0   2  -8 11900.0 495.140   1
   0   2   8 12331.9 431.020   1
  -4  -2  -3 8794.77 333.670   1
   4   2   3 9860.23 386.960   1
  -4   2  -3 9161.12 354.690   1
  -4  -2  -3 9814.52 421.660   1
  -4  -2  -3 9293.02 332.830   1
   4  -2   3 9824.28 347.930   1
   4   2   3 9595.54 345.080   1
   3   4   0 21376.7 489.310   1
  -3  -4   0 19675.5 448.780   1
  -3  -4   0 20953.9 534.640   1
   3  -4   0 22094.4 523.970   1
  -3  -4   0 22269.5 566.050   1
   3   4   0 21883.6 565.230   1
   3   4   0 21691.0 501.020   1
   3  -4   0 21184.7 498.510   1
   3   4   0 20730.3 453.110   1
   3   4   0 22051.5 500.740   1
   3  -4   0 20497.4 447.400   1
  -3   2  -5 456.480 42.3000   1
  -3  -2  -5 511.280 48.1900   1
  -3  -2  -5 547.210 46.1900   1
  -3  -2  -5 584.080 83.3100   1
   3  -2   5 607.910 66.3600   1
   3   2   5 611.400 62.8100   1
   3  -2   5 542.660 37.8700   1
   3   2   5 599.670 44.1400   1
   3   4  -3 500.230 42.2700   1
  -3  -4   3 463.820 41.1600   1
  -3   4   3 423.190 34.6700   1
   3   4  -3 447.440 43.0700   1
   3  -4  -3 425.410 44.3600   1
  -3   4   3 435.100 36.4300   1
  -3  -4   3 523.020 78.2200   1
   3   4  -3 520.530 89.1700   1
   3  -4  -3 470.840 61.6800   1
  -3   4   3 461.860 45.5800   1
  -3  -4   3 371.060 67.2900   1
   3   4  -3 454.640 57.6500   1
   3  -4  -3 407.860 36.0100   1
  -4   2   7 2823.83 126.290   1
   4   2  -7 3016.37 207.820   1
   4  -2  -7 2858.34 127.810   1
   4   2  -7 2732.07 144.320   1
   4  -2  -7 2909.82 149.350   1
  -4  -2   7 2708.13 134.130   1
  -4   2   7 2921.10 139.280   1
   4  -2  -7 3052.87 135.410   1
  -4  -2   7 2910.71 132.270   1
   4   2  -7 2888.78 125.120   1
   3  -2  -8 40946.1 868.170   1
   3   2  -8 39389.8 830.040   1
   3   2  -8 40858.6 1026.54   1
  -3   2   8 41017.3 890.950   1
   3  -2  -8 39665.2 834.460   1
   3   2  -8 39036.4 856.780   1
   3  -2  -8 41058.0 896.890   1
  -3  -2   8 36641.5 786.300   1
  -3   2   8 40331.4 853.320   1
  -1  -1  -8 1190.00 93.1600   1
   1   1   8 1220.10 73.7400   1
   1  -1   8 1243.96 69.7500   1
  -1  -1  -8 1162.57 67.2200   1
   1   1   8 1232.04 68.8900   1
  -1   1  -8 1067.68 66.0000   1
  -1   1  -8 1212.92 131.860   1
  -4   3  -1 1608.19 112.870   1
   4   3   1 1627.36 97.3100   1
   4   3   1 1736.19 125.800   1
  -4  -3  -1 1562.79 132.230   1
  -4  -3  -1 1511.97 89.9700   1
   4   3   1 1608.66 85.1400   1
   4   3   1 1601.85 98.1900   1
   4  -3   1 1653.64 102.400   1
  -4  -3  -1 1456.93 101.450   1
   0   4  -5 4695.74 252.050   1
   0   4   5 5026.29 241.220   1
   0  -4  -5 4938.11 236.140   1
   0   4  -5 4219.91 178.510   1
   0  -4   5 5327.82 249.430   1
   0  -4   5 4518.90 187.870   1
   0   4   5 5131.08 253.310   1
   0  -4  -5 5166.02 248.010   1
   0   4  -5 4868.92 199.310   1
   0  -4  -5 4949.35 213.310   1
   0   4   5 4617.43 189.760   1
   0  -4   5 4048.30 174.970   1
   0  -4  -5 4779.93 198.250   1
   1  -1  -9 935.420 56.8600   1
   1   1  -9 997.760 57.8000   1
  -1   1   9 937.250 59.0300   1
  -1  -1   9 998.710 68.1100   1
   1  -1  -9 1004.19 64.4000   1
  -1  -1   9 1012.93 66.3300   1
  -1   1   9 932.550 62.4100   1
  -3   0  -6 24205.1 543.750   1
   3   0   6 24053.2 518.000   1
   4  -3  -5 10446.5 368.140   1
   4   3  -5 9552.99 412.130   1
   4  -3  -5 10026.2 383.710   1
  -4  -3   5 8298.19 363.910   1
  -4  -3   5 9240.65 334.420   1
   4   3  -5 9784.79 340.500   1
   4   3  -5 9931.50 380.170   1
  -4  -3   5 9329.71 354.060   1
  -4   3   5 9279.84 336.130   1
  -4  -1  -4 528.700 39.8400   1
   4   1   4 594.370 45.0600   1
  -4  -1  -4 614.950 56.1000   1
   4  -1   4 604.130 44.3700   1
  -4  -1  -4 566.870 86.3100   1
   4   1   4 529.920 67.6300   1
  -4   1  -4 575.200 55.2000   1
  -4   1  -4 559.560 53.8600   1
  -4  -1  -4 627.260 50.6500   1
   3   0  -9 26.8000 28.7900   1
  -4   1   8 5314.51 202.810   1
   4  -1  -8 5418.52 203.360   1
  -4  -1   8 4904.12 208.940   1
   4   1  -8 5463.29 199.560   1
   4   1  -8 4934.95 229.500   1
   4  -1  -8 5166.46 263.050   1
  -4  -1   8 5201.44 204.690   1
   2  -4   3 2484.98 152.950   1
   2   4   3 2558.12 147.230   1
  -2   4  -3 2451.14 157.850   1
  -2   4  -3 2473.40 150.430   1
  -2  -4  -3 2218.06 127.800   1
   2   4   3 2231.38 123.850   1
   2   4   3 2386.65 124.610   1
  -2  -4  -3 2180.18 106.670   1
   2   4   3 2492.81 141.340   1
   2  -4   3 2276.16 103.870   1
  -2  -4  -3 2326.75 154.620   1
   0  -3   7 44792.2 1092.81   1
   0  -3   7 42563.1 891.710   1
   0   3   7 44229.2 928.600   1
   0  -3   7 40687.9 869.000   1
   0  -3  -7 39034.8 832.800   1
   0  -3  -7 41819.9 934.920   1
   0  -3  -7 42376.2 903.650   1
   0   3   7 44242.7 944.670   1
   0  -3  -7 39756.5 832.760   1
   0   3  -7 41908.6 1009.26   1
   2   4  -5 3258.64 212.290   1
   2  -4  -5 3977.34 195.060   1
  -2  -4   5 3873.55 188.500   1
   2  -4  -5 3817.12 179.240   1
   2  -4  -5 3874.68 174.930   1
   2   4  -5 3240.69 178.000   1
   2   4  -5 3672.50 169.360   1
  -2  -4   5 4070.84 227.800   1
  -2   4   5 3300.79 184.850   1
  -2   4   5 3875.48 172.650   1
   2  -4  -5 3919.38 175.890   1
  -2   4   5 3564.20 252.280   1
   2   4  -5 3771.91 167.350   1
   2  -4  -5 3705.12 165.700   1
  -2  -4   5 3449.39 177.240   1
   2   4  -5 3061.17 180.470   1
  -5   2   0 7811.02 367.720   1
   5   2   0 7868.38 340.770   1
  -5  -2   0 8739.71 375.420   1
  -5  -2   0 7373.11 319.020   1
   5   2   0 8070.81 390.160   1
  -5  -2   0 7611.91 358.840   1
   5  -2   0 7982.04 350.230   1
   5   2   0 8079.67 334.910   1
  -5   2   5 5881.54 273.730   1
  -5  -2   5 5505.13 261.050   1
   5  -2  -5 6587.02 303.590   1
   5   2  -5 6223.65 295.570   1
   5   2  -5 6101.70 258.260   1
  -5  -2   5 5900.05 257.770   1
   5   2  -5 5541.53 298.270   1
   5  -2  -5 5936.37 253.250   1
   3  -4   1 19985.1 664.850   1
   3   4   1 20052.0 691.960   1
   3  -4   1 16638.8 524.230   1
  -3   4  -1 18729.0 652.150   1
  -3  -4  -1 19330.7 668.350   1
  -3  -4  -1 18460.4 616.750   1
   3   4   1 18435.3 599.270   1
   3  -4   1 18558.5 611.040   1
   3   4   1 18190.3 573.170   1
  -3  -4  -1 16975.4 551.680   1
   3   4   1 19043.7 611.330   1
   5   0   2 90.9500 33.8200   1
   3  -1   6 21003.1 1439.87   1
   3   1   6 22099.0 1533.06   1
  -3  -1  -6 20448.9 757.840   1
  -3   1  -6 20329.0 653.000   1
  -3  -1  -6 19748.7 640.980   1
   3   1   6 21537.9 1477.05   1
   3  -4  -4 13856.0 470.420   1
  -3   4   4 12392.8 412.780   1
  -3   4   4 12424.2 406.770   1
   3   4  -4 12547.4 417.500   1
  -3   4   4 13020.2 417.560   1
  -3  -4   4 12798.7 422.020   1
   3   4  -4 13594.5 433.600   1
   3   4  -4 13611.3 505.260   1
  -3  -4   4 13522.3 505.280   1
   3   4  -4 12226.4 427.440   1
  -3  -4   4 13126.3 466.620   1
   3  -4  -4 13144.2 421.100   1
  -5   0   7 15.0600 46.4200   1
   3  -1  -9 29602.1 628.890   1
   3   1  -9 30396.3 652.300   1
  -3  -1   9 28882.2 621.330   1
   3   1  -9 29638.8 630.710   1
  -3   1   9 30159.4 659.640   1
   3  -1  -9 30505.1 659.310   1
   3   1  -9 30380.0 658.970   1
  -3   1   9 29603.8 631.110   1
  -3  -1   9 30488.0 655.980   1
   3  -1  -9 30156.3 665.880   1
   3   1  -9 28766.7 652.620   1
   3   3   4 8711.70 284.290   1
  -3  -3  -4 8343.23 585.880   1
   3   3   4 8915.47 304.400   1
  -3  -3  -4 8585.28 345.090   1
   3   3   4 8906.57 352.480   1
   3  -3   4 8332.22 593.150   1
  -3   3  -4 7972.27 358.320   1
  -3   3  -4 7967.77 351.630   1
  -3  -3  -4 7865.68 341.730   1
   3   3   4 8521.70 283.830   1
   3  -3   4 8036.15 338.320   1
  -3  -3   7 315.610 31.4600   1
   3  -3  -7 329.170 40.3600   1
  -3   3   7 331.810 39.3000   1
  -3  -3   7 354.830 44.7600   1
   3   3  -7 337.630 35.2200   1
   3   3  -7 320.460 92.3100   1
   3   3  -7 331.320 32.9100   1
  -3   3   7 279.840 27.9300   1
  -3  -3   7 432.310 103.300   1
   3  -3  -7 334.930 33.7700   1
   3   3  -7 327.060 48.8400   1
   3  -3  -7 308.960 41.6300   1
   0  -5   0 20.2700 24.0600   1
   0  -5   1 182.510 34.3000   1
   0  -5  -1 246.160 37.6900   1
   0   5   1 229.470 25.1800   1
   0   5   1 272.850 33.0400   1
   0   5  -1 260.610 32.0000   1
   0   5   1 248.600 57.6800   1
   0   5  -1 250.480 61.2600   1
   0  -5  -1 208.730 64.7900   1
   0  -5   1 194.280 66.2700   1
   0   5  -1 216.940 34.7800   1
   0   5   1 255.270 38.8000   1
   0  -5  -1 218.940 29.5700   1
   0  -5   1 250.970 30.1500   1
   0  -5  -1 142.680 35.5100   1
   0  -1   9 1445.57 84.6300   1
   0  -1   9 1329.98 75.5200   1
   0   1   9 1484.19 84.5900   1
   0   1  -9 1333.72 74.9200   1
   0  -1  -9 1269.88 72.9100   1
   0   1  -9 1540.85 137.700   1
   0   1   9 1403.40 84.3600   1
   5   1   2 5466.43 285.080   1
  -5  -1  -2 4578.76 202.520   1
   5  -1   2 4947.53 225.120   1
   5   1   2 5138.91 229.060   1
   5   1   2 5071.85 223.500   1
   5  -1   2 5341.66 238.470   1
  -5   1  -2 4935.47 246.480   1
  -4   3  -2 241.970 50.5400   1
   4   3   2 273.500 37.4400   1
   4  -3   2 230.350 34.5900   1
   4   3   2 169.510 28.1800   1
  -4  -3  -2 302.980 85.3400   1
   4   3   2 210.820 66.0000   1
  -4  -3  -2 351.190 52.1700   1
  -4  -3  -2 202.070 26.3200   1
  -5  -1   7 884.200 86.6500   1
  -5   1   7 934.130 88.2400   1
   5  -1  -7 906.370 84.5000   1
   5   1  -7 1144.71 91.2100   1
   5   1  -7 977.380 61.3100   1
  -5   1   7 906.240 76.2600   1
  -5  -1   7 814.330 51.1900   1
   5  -1  -7 911.230 76.9800   1
   4   3  -6 13133.3 514.730   1
  -4  -3   6 13350.3 512.760   1
  -4   3   6 12071.2 395.390   1
   4  -3  -6 13530.7 436.650   1
  -4   3   6 11659.6 380.600   1
  -4  -3   6 12111.3 398.330   1
   4  -3  -6 12916.5 436.790   1
   4   3  -6 13263.5 424.300   1
   4  -3  -6 12430.7 403.510   1
   4   3  -6 12810.6 443.760   1
  -4  -3   6 12303.1 426.960   1
  -4   3   6 12148.3 405.630   1
  -1  -5   0 2107.75 143.940   1
  -1   5   0 2323.14 121.730   1
  -1   5   0 2310.32 153.930   1
   1   5   0 2274.49 162.750   1
   1  -5   0 2203.13 137.280   1
  -1  -5   0 2029.75 135.320   1
  -1   5   0 2230.63 126.010   1
  -1   5   0 1969.01 120.350   1
   1  -5   0 2398.52 130.110   1
   1   5   0 2450.93 140.020   1
  -1  -5   0 2360.64 127.250   1
  -1  -5   0 2110.69 119.250   1
   1   5   0 2069.79 109.030   1
   1   5   0 2096.63 124.450   1
   1  -5  -1 6921.33 327.480   1
  -1   5   1 6570.06 318.720   1
  -1  -5   1 6763.14 325.360   1
   1  -5  -1 7155.55 305.020   1
   1   5  -1 7344.95 324.270   1
   1   5  -1 6227.20 306.860   1
  -1  -5   1 5536.19 295.150   1
   1   5  -1 6637.98 299.110   1
   1   5  -1 6903.06 290.400   1
  -1   5   1 6726.21 283.250   1
  -1  -5   1 6626.70 289.860   1
  -1   5   1 6290.75 285.510   1
   1  -5  -1 6674.04 286.060   1
  -1  -5   1 6825.46 290.670   1
   1  -4   5 17.8600 26.8800   1
  -1   4   6 22885.8 494.620   1
  -1   4   6 25213.1 560.700   1
   1  -4  -6 23213.8 506.850   1
   1  -4  -6 22526.4 1548.57   1
   1  -4  -6 23727.0 568.640   1
  -1   4   6 23254.9 525.510   1
   1  -4  -6 23748.3 526.860   1
   1   4  -6 22799.5 502.150   1
  -1  -4   6 24629.2 642.510   1
   1   4  -6 21879.0 1535.21   1
   1   4  -6 24047.8 516.490   1
  -1  -4   6 21847.8 1505.51   1
   5   2   1 425.940 45.9100   1
  -5  -2  -1 369.280 38.3900   1
   5   2   1 487.600 50.3000   1
  -5  -2  -1 472.010 62.8300   1
   5   2   1 379.710 76.9300   1
   5   2   1 378.950 33.4200   1
  -5  -2  -1 575.690 104.950   1
  -5   2  -1 447.300 62.6200   1
   5  -2   1 465.160 47.6700   1
   0   5  -2 16434.6 550.050   1
   0  -5   2 16607.7 536.680   1
   0   5  -2 16636.0 585.140   1
   0  -5  -2 17269.1 554.380   1
   0   5   2 17030.8 569.110   1
   0   5  -2 16425.3 534.550   1
   0  -5   2 17812.2 615.310   1
   0  -5  -2 15623.2 538.600   1
   0  -5   2 17184.1 548.140   1
   0  -5  -2 15749.0 513.130   1
   0   5   2 17125.3 550.930   1
   0   5   2 17407.2 551.250   1
   0  -5  -2 16589.2 533.290   1
   0   5   2 17169.9 609.970   1
   0   5  -2 16410.0 520.070   1
  -2  -2  -7 15215.8 493.020   1
  -2   2  -7 17263.3 693.970   1
  -2   2  -7 17396.2 555.680   1
  -2  -2  -7 16739.4 583.850   1
   2   2   7 17939.1 574.320   1
  -2  -2  -7 16798.0 539.230   1
   2  -2   7 17100.6 541.830   1
   2   2   7 17234.7 545.360   1
  -5   2   6 3778.46 185.020   1
   5  -2  -6 3430.80 173.610   1
   5   2  -6 3840.83 241.920   1
  -5  -2   6 3352.64 174.670   1
   5   2  -6 3614.21 272.390   1
   5  -2  -6 3960.87 195.860   1
  -5  -2   6 3604.98 268.490   1
   5   2  -6 3715.39 164.500   1
   2  -2  -9 962.730 60.5100   1
   2   2  -9 963.190 58.9600   1
   2  -2  -9 1036.45 69.1100   1
  -2   2   9 980.140 66.1400   1
   2   2  -9 1116.29 139.320   1
   2  -2  -9 1056.86 69.9100   1
   2   2  -9 1076.55 72.5000   1
  -2  -2   9 1039.26 63.2400   1
   2  -2  -9 1065.55 63.8400   1
   2   2  -9 891.290 72.8100   1
  -2   2   9 943.860 62.7900   1
   3   4   2 4441.08 191.980   1
  -3  -4  -2 4341.52 227.760   1
  -3  -4  -2 3880.71 184.370   1
   3   4   2 4517.78 204.900   1
   3   4   2 4516.00 204.660   1
   3  -4   2 4151.11 179.850   1
  -3   4  -2 4263.15 246.720   1
   3  -4   2 4496.03 220.400   1
  -3  -4  -2 4416.28 223.960   1
   3   4   2 4647.47 244.490   1
   3  -4   2 4217.25 189.280   1
  -3   4   5 7614.76 324.810   1
   3  -4  -5 7987.75 351.010   1
  -3  -4   5 7648.07 342.690   1
   3   4  -5 8571.88 281.360   1
   3  -4  -5 8141.35 340.700   1
   3   4  -5 8154.47 371.510   1
   3   4  -5 7127.33 310.430   1
   3   4  -5 8115.77 398.530   1
  -3  -4   5 7862.95 386.250   1
  -3   4   5 7553.69 331.860   1
  -3   4   5 7052.49 305.080   1
   3  -4  -5 7216.09 307.680   1
  -3  -4   5 7374.51 318.440   1
  -3   4   5 7485.61 315.000   1
  -1  -5  -1 4834.15 240.360   1
   1   5   1 4770.75 211.480   1
   1   5   1 4797.99 206.230   1
  -1  -5  -1 4730.41 208.300   1
  -1   5  -1 4879.90 208.600   1
  -1   5  -1 5225.89 265.720   1
   1   5   1 4794.92 253.310   1
   1  -5   1 5391.34 236.830   1
  -1   5  -1 4980.70 227.740   1
  -1  -5  -1 4830.70 247.810   1
   1  -5   1 5109.23 247.600   1
  -1  -5  -1 5267.92 230.780   1
   1   5   1 5282.84 241.960   1
  -1   5  -1 4990.09 222.360   1
  -1   5   2 3158.11 196.030   1
   1  -5  -2 3550.31 269.010   1
   1   5  -2 3513.54 217.350   1
  -1  -5   2 3380.75 204.970   1
  -1   5   2 3697.48 180.540   1
   1   5  -2 3415.59 193.050   1
   1  -5  -2 3444.80 178.700   1
  -1  -5   2 3439.48 180.050   1
   1  -5  -2 3372.59 178.040   1
  -1  -5   2 3357.09 176.410   1
  -1   5   2 3438.78 174.540   1
   1   5  -2 3125.61 160.970   1
  -1   5   2 3719.02 172.230   1
   1  -5  -2 3261.67 169.610   1
   1   5  -2 3466.37 198.220   1
   2   4   4 7995.74 368.460   1
   2  -4   4 7640.57 324.430   1
  -2  -4  -4 7340.87 316.670   1
  -2   4  -4 6978.42 305.460   1
   2  -4   4 7397.38 309.640   1
   2   4   4 7574.68 321.060   1
   2   4   4 7977.62 334.370   1
  -2  -4  -4 7353.35 314.570   1
  -2   4  -4 7520.23 367.180   1
   2   4   4 8369.95 585.900   1
  -2  -4  -4 7944.21 371.520   1
   2  -4   4 8119.50 370.330   1
   1  -2   8 1090.14 67.3200   1
  -1  -2  -8 926.230 76.9200   1
  -1   2  -8 1164.49 67.9100   1
  -1   2  -8 909.960 108.920   1
   1   2   8 1004.70 68.4500   1
  -1  -2  -8 897.020 72.6800   1
  -1  -2  -8 834.000 71.6900   1
   1   2   8 1082.05 63.7600   1
   2  -4  -6 10204.2 356.710   1
   2  -4  -6 9362.54 311.620   1
   2  -4  -6 9608.20 331.180   1
   2  -4  -6 9445.65 305.560   1
   2  -4  -6 8983.55 300.360   1
  -2   4   6 9621.73 316.520   1
  -2   4   6 10438.3 354.490   1
  -2   4   6 9899.65 330.050   1
   2   4  -6 10124.6 396.830   1
  -2  -4   6 9441.38 314.670   1
   2   4  -6 10414.0 337.790   1
  -2  -4   6 10568.8 415.320   1
   2   4  -6 9711.18 346.810   1
  -2  -4   6 10228.3 345.500   1
   2   4  -6 9447.67 336.590   1
   2   4  -6 9702.91 322.670   1
  -1   2   9 2201.00 122.710   1
  -1  -2   9 2066.18 131.780   1
  -1  -2   9 2182.62 119.110   1
   1   2  -9 2258.13 192.900   1
  -1   2   9 2286.49 122.290   1
   1  -2  -9 2128.86 118.890   1
   1  -2  -9 2034.25 113.130   1
   1  -2  -9 2060.60 108.330   1
   1   2  -9 2136.58 112.850   1
   1   2  -9 2140.88 122.710   1
   4  -2   4 917.280 73.8000   1
   4   2   4 1017.87 64.7900   1
  -4  -2  -4 820.880 66.5500   1
  -4  -2  -4 766.560 61.8600   1
  -4   2  -4 860.950 73.8100   1
   4   2   4 913.420 97.2200   1
   4  -2   4 1070.36 83.0100   1
  -4  -2  -4 922.210 120.240   1
  -4  -2  -4 967.490 67.1000   1
  -4   0   9 52.0500 36.9000   1
   1  -3   7 3181.98 163.920   1
   1   3   7 3183.07 162.640   1
  -1   3  -7 3040.38 195.890   1
   1   3   7 3097.43 156.900   1
  -1  -3  -7 3071.39 163.780   1
  -1  -3  -7 3428.76 176.710   1
   1   3   7 3438.79 183.630   1
   1  -3   7 3020.09 196.230   1
  -1  -3  -7 3099.00 191.280   1
  -1   3  -7 2709.08 139.740   1
  -1  -3  -7 2825.90 147.910   1
   2   3   6 3782.85 167.020   1
  -2   3  -6 3876.95 202.050   1
  -2  -3  -6 4063.77 221.720   1
   2  -3   6 4393.63 238.560   1
   2   3   6 4116.95 185.900   1
  -2  -3  -6 4201.49 191.980   1
   2  -3   6 4082.96 183.000   1
   2   3   6 3952.61 172.030   1
  -2   3  -6 3912.14 184.810   1
  -2  -3  -6 3796.21 171.680   1
  -1   3   8 148.200 27.5100   1
   1  -3  -8 206.240 28.0100   1
  -1   3   8 129.310 35.2000   1
  -1   3   8 151.780 28.3900   1
   1  -3  -8 127.920 24.2700   1
   1  -3  -8 114.860 36.3000   1
  -1  -3   8 116.170 28.0500   1
   1   3  -8 163.510 27.1500   1
  -1  -3   8 144.380 102.070   1
  -4   2   8 73417.9 1523.09   1
  -4  -2   8 73382.7 1524.11   1
   4   2  -8 79213.2 1639.18   1
   4  -2  -8 80751.6 1672.42   1
   4   2  -8 79551.8 1642.16   1
   4  -2  -8 76746.6 1596.49   1
   4  -2  -8 78924.4 1663.26   1
   4   2  -8 77407.0 1638.90   1
  -4   2   8 81536.1 1695.03   1
  -4  -2   8 80104.7 1671.11   1
   4   2  -8 80895.7 1859.52   1
  -2   3   8 13309.9 431.280   1
  -2   3   8 12871.1 427.150   1
  -2   3   8 12826.5 416.430   1
   2  -3  -8 13114.9 419.270   1
   2  -3  -8 12551.7 408.610   1
   2  -3  -8 13069.6 426.830   1
   2  -3  -8 12540.0 409.990   1
  -2  -3   8 12684.5 412.870   1
   2   3  -8 11864.5 389.070   1
   2   3  -8 11923.6 403.890   1
   2   3  -8 12434.0 397.900   1
   2   3  -8 13046.9 508.480   1
  -2  -3   8 13977.5 530.250   1
   0   4   6 44077.6 925.910   1
   0  -4  -6 41392.1 895.290   1
   0   4   6 41995.0 879.320   1
   0  -4  -6 40341.6 855.250   1
   0   4   6 43925.9 951.790   1
   0  -4  -6 42805.1 960.930   1
   0  -4  -6 41173.6 866.350   1
   0   4  -6 38364.3 804.910   1
   0   4  -6 41942.9 886.740   1
   0  -4   6 43039.3 1007.31   1
   0   4  -6 40340.7 959.920   1
   0  -4   6 37883.6 842.630   1
   0  -4   6 42710.9 893.990   1
   0   4  -6 39319.9 864.240   1
  -6   0   2 79667.2 1654.07   1
  -6   0   2 78560.4 1710.87   1
   6   0  -2 83935.2 1763.46   1
   6   0  -4 47569.4 1057.65   1
  -6   0   4 44836.6 961.980   1
  -6   0   4 42086.7 973.840   1
   2   0   8 9911.99 322.180   1
  -2   0  -8 9693.66 319.350   1
  -2   0  10 6248.63 271.660   1
   2   0 -10 6188.85 268.720   1
  -2   0  10 6634.25 287.230   1
   2   0 -10 5926.03 249.580   1
   2   0 -10 6307.10 274.560   1
   4   1   5 1482.20 110.600   1
   4  -1   5 1332.20 76.9600   1
  -4   1  -5 1470.48 98.0400   1
  -4   1  -5 1418.86 93.3700   1
  -4  -1  -5 1123.77 72.1600   1
   4   1   5 1522.47 86.8000   1
  -4  -1  -5 1476.82 142.850   1
   5   0   3 -0.5300 29.0100   1
   5   3  -2 6227.54 262.050   1
  -5  -3   2 6003.22 291.880   1
   5   3  -2 5827.46 268.470   1
   5   3  -2 6363.37 325.000   1
  -5  -3   2 6759.18 355.470   1
  -5  -3   2 6072.54 268.310   1
  -5   3   2 5837.21 284.280   1
   5  -3  -2 6109.89 287.760   1
  -3  -2  -6 48074.0 1021.92   1
  -3  -2  -6 46452.7 1086.73   1
   3  -2   6 49991.0 1209.01   1
   3   2   6 51886.6 1138.07   1
   3  -2   6 46767.9 979.610   1
  -3   2  -6 47448.1 1023.10   1
   3   2   6 48615.6 1012.05   1
   5   3  -3 892.500 92.2100   1
   5   3  -3 767.670 106.400   1
  -5  -3   3 673.970 127.120   1
  -5  -3   3 769.860 54.2700   1
   5   3  -3 805.060 53.2900   1
  -5  -3   3 642.940 75.1900   1
  -5   3   3 848.790 77.4800   1
   5  -3  -3 786.930 73.8000   1
   5  -3  -3 837.050 52.4100   1
   1  -5   2 16432.3 568.670   1
  -1   5  -2 15023.9 537.730   1
  -1  -5  -2 16060.1 535.630   1
  -1  -5  -2 15744.5 526.970   1
  -1  -5  -2 16475.3 578.480   1
   1   5   2 15282.5 491.110   1
   1   5   2 16622.1 581.470   1
  -1   5  -2 14712.8 478.400   1
   1  -5   2 16672.1 534.750   1
   1   5   2 16604.4 556.620   1
  -1  -5  -2 15737.0 507.130   1
  -1   5  -2 14394.9 458.290   1
  -1  -5  -2 16395.6 530.960   1
   1   5   2 15324.7 486.820   1
   6  -1  -3 63104.5 1350.44   1
  -6   1   3 61259.1 1332.51   1
  -6  -1   3 62621.2 1321.93   1
   6   1  -3 64841.6 1479.08   1
   1  -5  -3 23584.3 520.740   1
  -1  -5   3 25187.7 554.680   1
  -1  -5   3 25203.8 562.860   1
   1  -5  -3 24965.8 550.480   1
  -1   5   3 24642.0 529.940   1
  -1   5   3 23497.2 531.810   1
   1  -5  -3 23141.2 529.260   1
   1   5  -3 24803.3 607.320   1
   1  -5  -3 24569.2 540.990   1
  -1   5   3 26999.0 594.930   1
  -1   5   3 24562.4 602.270   1
   1  -5  -3 26046.4 612.520   1
   1   5  -3 25079.0 546.450   1
   1   5  -3 25475.0 626.210   1
  -1  -5   3 26159.1 637.230   1
   1   5  -3 24032.7 555.030   1
   3   2  -9 22473.5 1541.94   1
   3  -2  -9 22735.4 499.240   1
  -3   2   9 22484.8 1546.51   1
  -3  -2   9 21900.1 1506.90   1
   3   2  -9 21686.5 1489.77   1
   3   2  -9 21184.8 1463.16   1
   3  -2  -9 24721.9 548.630   1
   3   2  -9 24072.1 686.900   1
   3  -2  -9 23821.4 514.330   1
   3  -2  -9 22745.9 515.460   1
  -5   0   8 7996.79 342.320   1
  -5   0   8 9027.83 330.880   1
   5   0  -8 8207.63 588.820   1
   5   0  -8 8378.67 583.110   1
  -4   1   9 5459.89 236.690   1
   4   1  -9 5586.18 240.610   1
   4  -1  -9 5813.15 251.700   1
   4   1  -9 5981.03 259.310   1
   4   1  -9 5453.33 251.150   1
   4  -1  -9 6064.85 273.730   1
   4  -1  -9 5256.91 228.730   1
  -4  -1   9 5535.41 245.140   1
   0  -5  -3 11251.3 404.510   1
   0  -5   3 11361.2 412.760   1
   0   5   3 10636.5 388.390   1
   0  -5  -3 10038.4 334.200   1
   0   5   3 10880.5 353.550   1
   0   5   3 10624.4 345.760   1
   0  -5  -3 10610.4 356.550   1
   0   5  -3 10823.2 355.230   1
   0  -5  -3 9552.49 321.340   1
   0  -5   3 10893.8 357.460   1
   0   5   3 10890.8 381.760   1
   0   5  -3 10128.2 345.880   1
   0   5  -3 10226.6 337.460   1
   0   5  -3 11077.1 426.830   1
  -6   0   1 91.8900 24.9900   1
   4   4  -2 39.5900 67.2200   1
   4   4  -2 -2.1400 28.9500   1
   6   1  -2 34293.7 759.280   1
   6  -1  -2 33527.1 744.890   1
  -6  -1   2 32044.6 696.590   1
   6   1  -2 30672.0 801.200   1
  -6   1   2 32734.1 766.000   1
  -6  -1   2 30734.4 715.570   1
  -6  -1   4 39935.1 898.640   1
  -6   1   4 37763.8 872.780   1
   6   1  -4 38054.2 795.220   1
   6   1  -4 40437.3 893.180   1
   6  -1  -4 41807.3 936.240   1
  -6  -1   4 38846.9 837.260   1
  -2   5   1 5392.30 239.620   1
  -2  -5   1 5843.56 298.790   1
   2   5  -1 5272.99 269.950   1
   2  -5  -1 5787.58 273.080   1
  -2  -5   1 5466.61 277.010   1
   2   5  -1 5698.95 262.210   1
   2   5  -1 5787.74 265.720   1
   2  -5  -1 5358.25 241.570   1
   2   5  -1 5714.34 245.340   1
  -2  -5   1 5087.00 222.000   1
  -2   5   1 5837.07 247.870   1
  -2  -5   1 5757.83 252.680   1
   2   5  -1 6025.65 273.720   1
   2  -5  -1 6072.09 263.110   1
  -1   0  10 223.120 32.2000   1
   1   0 -10 194.000 30.3700   1
  -1   0  10 242.760 33.1100   1
   4   4  -1 8110.18 391.990   1
  -4  -4   1 7949.52 383.520   1
  -4  -4   1 7461.25 319.950   1
   4   4  -1 7439.11 312.810   1
  -4  -4   1 7459.58 352.850   1
   4   4  -1 7875.71 349.510   1
  -4   4   1 6771.66 327.310   1
   4  -4  -1 8178.82 364.970   1
   4  -4  -1 7625.68 319.160   1
  -4  -4   3 1619.43 114.330   1
  -4  -4   3 1408.97 90.8700   1
   4   4  -3 1544.67 87.7600   1
   4   4  -3 1611.23 107.690   1
   4   4  -3 1800.80 143.560   1
  -4  -4   3 1807.79 149.520   1
   4  -4  -3 1711.66 99.4600   1
   4  -4  -3 1724.70 117.570   1
   4  -4  -3 1701.07 94.8400   1
  -4   4   3 1477.77 97.3600   1
  -5  -3   1 590.790 121.680   1
  -5  -3   1 610.680 50.4500   1
   5   3  -1 494.880 40.5500   1
   5   3  -1 637.010 59.7400   1
   5   3  -1 568.640 73.1800   1
  -5  -3   1 616.820 76.6500   1
   5  -3  -1 593.710 58.4600   1
  -5   3   1 536.560 77.2900   1
   5   3  -4 8915.96 325.660   1
   5   3  -4 9344.76 304.510   1
  -5  -3   4 8200.10 575.510   1
  -5  -3   4 8589.67 323.060   1
   5   3  -4 9298.97 390.500   1
  -5  -3   4 9467.10 398.290   1
  -5   3   4 8908.97 323.380   1
   5  -3  -4 9114.46 334.860   1
   5  -3  -4 8441.60 276.510   1
   2  -5   0 18916.9 634.700   1
  -2   5   0 17183.4 600.620   1
   2   5   0 18260.4 630.950   1
  -2  -5   0 17681.2 607.620   1
  -2   5   0 16842.6 542.170   1
   2  -5   0 17242.4 552.130   1
   2   5   0 18120.3 590.220   1
  -2  -5   0 19279.8 613.300   1
  -2   5   0 16923.7 535.720   1
  -2  -5   0 17522.6 566.220   1
   2   5   0 17346.7 547.980   1
   2   5   0 18194.1 590.170   1
  -2  -5   0 18043.7 626.210   1
  -2   5   2 2648.30 143.660   1
  -2  -5   2 2544.87 178.400   1
   2  -5  -2 2292.17 122.660   1
   2  -5  -2 2742.41 167.780   1
   2   5  -2 2797.71 188.500   1
   2   5  -2 2515.03 152.180   1
  -2  -5   2 2423.26 137.090   1
  -2  -5   2 2260.24 150.340   1
  -2   5   2 2516.99 131.890   1
  -2  -5   2 2485.52 131.700   1
   2   5  -2 2537.14 146.940   1
   2   5  -2 2366.88 127.560   1
   2  -5  -2 2564.78 138.410   1
  -2   5   2 2468.99 142.780   1
   0   3   8 10748.1 345.840   1
   0  -3  -8 10206.2 342.400   1
   0  -3  -8 10616.8 348.590   1
   0   3   8 11282.2 383.010   1
   0  -3  -8 10311.8 373.510   1
   0  -3  -8 9811.74 319.080   1
   0   3   8 11261.2 365.370   1
   0   3  -8 10127.4 327.500   1
   0  -3   8 10504.5 348.720   1
   0  -3   8 10864.0 432.500   1
   0   3  -8 10488.1 407.220   1
  -4  -3  -3 406.270 88.1300   1
   4  -3   3 505.890 56.2300   1
   4   3   3 728.970 82.6700   1
  -4  -3  -3 447.360 36.9500   1
   4   3   3 579.540 44.2000   1
   4  -3   3 501.160 41.8000   1
   4   3   3 586.670 47.7500   1
  -4  -3  -3 598.770 59.0100   1
  -4   3  -3 478.170 64.3200   1
  -2   1  -8 25154.7 545.640   1
   2  -1   8 24395.6 529.300   1
  -2  -1  -8 22335.0 1561.62   1
  -2  -1  -8 23798.3 523.830   1
   2   1   8 24204.1 517.660   1
  -3   3  -5 9166.30 331.000   1
   3   3   5 9358.60 307.240   1
   3  -3   5 9110.68 301.260   1
   3   3   5 10436.3 337.450   1
  -3  -3  -5 9474.43 324.480   1
   3   3   5 10089.6 342.030   1
  -3  -3  -5 10307.9 416.900   1
   3  -3   5 10156.1 376.060   1
   3   3   5 10219.5 377.500   1
  -3  -3  -5 8652.66 304.650   1
  -3   0  -7 -42.950 33.1500   1
   3   0   7 46.9600 23.4000   1
   4  -3  -7 28010.3 635.270   1
  -4  -3   7 28514.5 636.960   1
  -4   3   7 27927.1 617.020   1
   4  -3  -7 28770.8 620.120   1
  -4   3   7 26288.9 577.150   1
   4   3  -7 28033.8 756.760   1
  -4   3   7 27424.1 598.870   1
   4   3  -7 28536.6 610.190   1
   4  -3  -7 28221.3 610.770   1
   4   3  -7 27828.1 647.260   1
  -4  -3   7 26110.7 582.370   1
   0   2  -9 4356.85 187.460   1
   0  -2  -9 4612.36 200.940   1
   0   2   9 4821.59 217.350   1
   0   2   9 4784.98 206.060   1
   0  -2   9 4523.70 202.480   1
   0  -2  -9 4432.53 198.390   1
   0  -2  -9 4771.65 211.190   1
   0   2  -9 4607.37 253.820   1
   2  -1 -10 411.490 44.6700   1
   2   1 -10 398.060 44.3800   1
   2  -1 -10 281.660 33.4700   1
   2   1 -10 283.190 34.7000   1
   2  -1 -10 322.830 39.3000   1
  -2  -1  10 368.270 38.9600   1
  -2   1  10 361.730 39.5100   1
  -2   1  10 502.890 43.5000   1
  -2  -1  10 349.860 38.0400   1
   2   1 -10 327.760 34.4500   1
  -3   3   8 15179.1 498.510   1
  -3   3   8 15314.6 490.180   1
   3  -3  -8 16448.7 542.860   1
  -3   3   8 15524.8 502.690   1
   3  -3  -8 16148.3 512.070   1
   3  -3  -8 15815.9 506.260   1
   3  -3  -8 15574.4 497.000   1
   3   3  -8 15399.1 590.680   1
   3   3  -8 15478.8 494.660   1
   3   3  -8 15525.7 495.290   1
   3   3  -8 15506.0 517.140   1
  -3  -3   8 16416.3 533.140   1
   3   0 -10 4037.80 181.160   1
  -3   0  10 4290.95 195.420   1
   3   0 -10 4011.69 179.630   1
   3   0 -10 3876.56 181.990   1
  -5  -2  -2 10688.3 352.750   1
   5   2   2 11450.8 383.680   1
   5  -2   2 12293.3 407.020   1
   5  -2   2 11814.9 390.600   1
  -5  -2  -2 10673.2 389.180   1
  -5   2  -2 11285.3 416.330   1
  -5  -2  -2 11257.8 465.360   1
   5   2   2 12520.0 460.150   1
   5   1   3 1705.22 135.890   1
  -5  -1  -3 1441.26 82.4600   1
   5  -1   3 1538.02 94.3900   1
  -5   1  -3 1495.81 111.830   1
  -5  -1  -3 1300.03 97.0900   1
   5   1   3 1683.37 98.0700   1
   5   2  -7 3221.02 167.410   1
   5  -2  -7 3313.93 190.180   1
   5   2  -7 3370.99 247.890   1
   5   2  -7 2979.09 172.260   1
  -5  -2   7 2686.06 155.470   1
  -5  -2   7 2923.45 156.690   1
  -5   2   7 3121.34 170.690   1
  -5  -1   8 2044.49 113.150   1
   5   1  -8 2378.41 128.240   1
   5   1  -8 2280.24 139.930   1
   5  -1  -8 2160.22 136.930   1
  -5  -1   8 2095.28 127.090   1
  -5   1   8 2238.17 129.980   1
   3   4   3 847.590 84.8300   1
   3  -4   3 840.580 83.7500   1
   3  -4   3 828.230 53.6200   1
   3   4   3 703.840 53.9300   1
  -3  -4  -3 752.230 52.4100   1
   3   4   3 776.220 52.2900   1
   3  -4   3 673.210 44.5000   1
   3   4   3 900.870 74.4800   1
  -3  -4  -3 881.730 80.5600   1
  -3   4  -3 935.920 88.4100   1
  -3  -4  -3 768.860 94.7900   1
  -6   1   1 30973.3 747.980   1
   6  -1  -1 31824.9 706.610   1
   6   1  -1 32443.8 718.300   1
  -6  -1   1 29347.2 643.520   1
   6   1  -1 31527.5 811.170   1
  -6  -1   1 28261.4 667.100   1
   3  -4  -6 54233.5 1133.21   1
  -3   4   6 51085.6 1089.73   1
   3  -4  -6 52860.6 1130.95   1
  -3   4   6 51418.6 1071.36   1
   3  -4  -6 53956.0 1133.56   1
  -3  -4   6 55227.8 1185.02   1
  -3  -4   6 53185.3 1234.78   1
   3   4  -6 53968.1 1122.68   1
   3   4  -6 52673.1 1231.32   1
   3   4  -6 53554.4 1183.25   1
   6  -1  -5 1679.14 116.880   1
   6   1  -5 1719.33 119.680   1
  -6   1   5 1602.39 92.3000   1
   6   1  -5 1648.67 89.9300   1
  -6  -1   5 1647.43 101.100   1
  -6   1   5 1614.04 114.090   1
  -6  -1   5 1496.41 112.260   1
  -1   1  -9 182.100 28.1700   1
   1   1   9 176.120 26.7200   1
   1   1   9 138.500 30.3100   1
  -1  -1  -9 134.650 28.0300   1
   1  -1   9 155.270 25.8100   1
  -1  -1  10 7597.88 323.860   1
  -1   1  10 7718.05 328.510   1
   1  -1 -10 7297.49 305.180   1
   1   1 -10 7425.61 310.730   1
  -1   1  10 7316.12 311.000   1
  -1  -1  10 7942.65 336.790   1
   1  -1 -10 7359.00 314.110   1
  -4  -4   0 5541.87 278.490   1
   4   4   0 5192.73 260.140   1
  -4  -4   0 5621.97 275.630   1
   4   4   0 5523.18 251.320   1
   4   4   0 4965.92 213.070   1
  -4  -4   0 4946.03 220.160   1
   4   4   0 5362.43 252.290   1
  -4   4   0 5487.49 290.040   1
   4  -4   0 5668.14 261.520   1
   4  -4   0 5346.67 227.410   1
   4  -4   0 5784.06 262.760   1
   4   4  -4 18434.8 651.060   1
  -4  -4   4 20998.3 1481.01   1
   4   4  -4 20443.2 684.000   1
  -4  -4   4 20394.7 679.650   1
  -4  -4   4 18645.2 605.240   1
   4   4  -4 19614.0 615.620   1
   4  -4  -4 20057.3 641.370   1
  -4   4   4 18697.5 596.440   1
   4  -4  -4 21246.8 1460.27   1
  -4   4   4 20068.4 633.360   1
  -4   4   4 21411.2 1484.35   1
   4  -4  -4 21304.2 1476.24   1
  -2  -5  -1 457.120 56.8400   1
   2   5   1 389.600 37.4100   1
   2   5   1 401.840 39.5800   1
  -2  -5  -1 359.510 38.4300   1
  -2   5  -1 449.440 39.9500   1
  -2  -5  -1 359.660 41.0700   1
   2   5   1 512.260 49.4500   1
   2  -5   1 411.560 44.4100   1
  -2   5  -1 356.140 30.4700   1
  -2  -5  -1 449.370 89.0400   1
   2   5   1 390.260 70.9000   1
   2  -5   1 394.790 68.5700   1
  -2   5  -1 354.050 61.2800   1
   2  -5  -3 2739.15 143.910   1
   2  -5  -3 2974.55 177.920   1
   2   5  -3 2741.85 169.370   1
  -2  -5   3 2710.51 165.410   1
   2  -5  -3 3078.97 183.170   1
   2   5  -3 3274.45 210.430   1
  -2  -5   3 3090.68 207.820   1
  -2   5   3 2454.07 136.940   1
   2  -5  -3 2959.15 158.190   1
   2   5  -3 3084.30 172.300   1
  -2  -5   3 3067.84 158.750   1
  -2  -5   3 2854.50 151.290   1
  -2   5   3 2876.86 147.530   1
   2   5  -3 2856.28 148.880   1
  -6   0   0 189.800 62.4100   1
  -6   0   0 259.290 29.5200   1
   6   0   0 249.040 46.6100   1
   5   3   0 6367.37 281.390   1
  -5  -3   0 6419.98 307.210   1
  -5  -3   0 6113.89 273.170   1
   5   3   0 6419.93 269.220   1
  -5  -3   0 6504.11 339.790   1
   5   3   0 6768.33 332.660   1
   5  -3   0 6530.17 291.910   1
  -5   3   0 5878.27 300.250   1
   3   1   7 65924.2 1364.75   1
  -3  -1  -7 64910.6 1363.04   1
   3  -1   7 63791.3 1319.91   1
  -3   1  -7 67262.2 1410.69   1
  -6   0   6 453.890 43.2400   1
  -6   0   6 534.870 68.1300   1
   6   0  -6 481.440 67.8500   1
   5   3  -5 990.060 122.280   1
  -5  -3   5 1049.97 142.630   1
  -5  -3   5 934.290 78.8500   1
   5   3  -5 1063.58 66.3000   1
  -5  -3   5 1102.69 94.3900   1
   5   3  -5 1093.47 88.5300   1
  -5   3   5 1124.89 84.7800   1
   5  -3  -5 1028.22 84.1300   1
   5  -3  -5 992.790 61.6800   1
  -1  -5  -3 7716.42 338.110   1
   1   5   3 7993.73 334.410   1
  -1   5  -3 8099.48 338.310   1
  -1  -5  -3 8298.73 582.070   1
  -1  -5  -3 7741.36 366.980   1
  -1   5  -3 7736.40 365.410   1
   1   5   3 7809.03 361.770   1
   1   5   3 7938.05 344.240   1
   1   5   3 8288.39 574.630   1
  -1  -5  -3 8032.63 340.880   1
   1  -5   3 7987.92 340.110   1
   1  -5   3 8034.27 367.900   1
  -1   5  -3 7002.01 296.330   1
   1   5  -4 2010.37 139.990   1
  -1  -5   4 2303.41 161.180   1
   1   5  -4 2334.76 163.620   1
   1  -5  -4 2250.85 148.740   1
  -1   5   4 2393.74 140.650   1
   1   5  -4 2099.83 123.650   1
   1   5  -4 2359.86 132.020   1
   1  -5  -4 2416.58 130.870   1
   1   5  -4 2326.88 122.570   1
  -1  -5   4 2558.64 139.390   1
   1  -5  -4 2230.62 125.450   1
  -1   5   4 2417.51 127.370   1
  -1   5   4 2330.47 130.520   1
   1  -5  -4 2197.98 119.140   1
  -1  -5   4 2543.48 138.890   1
  -1  -4  -6 22823.8 574.800   1
  -1  -4  -6 22462.7 1541.55   1
   1   4   6 23596.8 511.270   1
   1   4   6 23061.0 550.270   1
   1   4   6 23961.5 516.540   1
  -1  -4  -6 22388.4 1541.83   1
  -1  -4  -6 24304.3 534.490   1
   1   4   6 24771.9 553.170   1
   1  -4   6 24957.8 633.680   1
  -1   4  -6 22738.5 613.680   1
   1  -4   6 22736.5 507.600   1
   1  -4   6 22775.3 489.990   1
   1  -4  -7 9175.57 297.240   1
  -1   4   7 10220.1 338.410   1
  -1   4   7 9370.33 306.090   1
   1  -4  -7 9288.46 315.060   1
   1  -4  -7 9449.76 317.990   1
  -1   4   7 9506.85 324.750   1
   1  -4  -7 9313.44 333.800   1
   1   4  -7 9141.45 304.820   1
  -1  -4   7 8422.77 292.480   1
   1   4  -7 8627.12 283.220   1
  -1  -4   7 9073.15 301.930   1
  -1  -4   7 10400.4 408.390   1
   1   4  -7 9153.81 383.240   1
   1   4  -7 8892.23 310.130   1
   3  -1 -10 15805.8 506.250   1
  -3   1  10 16086.7 519.840   1
  -3  -1  10 15947.2 506.620   1
  -3  -1  10 16154.5 517.100   1
   3  -1 -10 16071.5 526.650   1
   3   1 -10 14986.7 495.020   1
   3  -1 -10 15368.8 493.490   1
   3   1 -10 15964.8 518.970   1
   3   1 -10 15974.5 507.860   1
   3   1 -10 16289.8 525.010   1
   2   4   5 8871.66 331.780   1
  -2  -4  -5 8055.73 386.230   1
   2  -4   5 8590.42 327.510   1
   2  -4   5 7899.62 330.320   1
   2   4   5 9194.66 314.260   1
  -2  -4  -5 8250.38 579.020   1
  -2  -4  -5 7758.59 331.450   1
   2   4   5 8707.37 283.770   1
  -2   4  -5 7608.15 327.880   1
  -2   4  -5 7826.19 373.080   1
   2  -4   5 7320.43 311.230   1
   2   4   5 8043.57 338.380   1
   0   5  -4 2993.13 160.120   1
   0   5   4 3020.28 155.920   1
   0  -5  -4 2922.73 158.570   1
   0   5   4 2818.41 164.430   1
   0  -5  -4 3170.11 196.120   1
   0   5  -4 2792.71 195.820   1
   0  -5   4 3281.89 202.100   1
   0   5   4 2957.23 166.710   1
   0  -5   4 2825.10 155.430   1
   0  -5  -4 3033.20 162.920   1
   0   5  -4 2870.05 147.350   1
   0   5  -4 2559.70 155.460   1
   0  -5  -4 3030.95 166.130   1
   0   5   4 2962.90 152.590   1
   0   0  10 1205.98 74.0900   1
   0   0  10 1298.46 75.3300   1
   0   0 -10 1203.90 70.2000   1
   6   1   0 15767.6 572.130   1
  -6  -1   0 15131.5 492.150   1
   6   1   0 16992.4 557.810   1
   6  -1   0 17386.5 565.500   1
  -6  -1   0 17233.0 626.730   1
  -6   1   0 16321.0 584.470   1
  -6   1   6 2426.02 133.300   1
   6   1  -6 2422.62 125.020   1
   6   1  -6 2413.81 144.080   1
   6  -1  -6 2454.65 154.660   1
  -6  -1   6 2386.71 151.030   1
  -6   1   6 2407.16 147.300   1
  -6  -1   6 2254.30 128.520   1
   4   4   1 10467.3 355.310   1
   4   4   1 10808.4 409.770   1
  -4  -4  -1 10732.8 414.210   1
   4   4   1 10687.6 355.640   1
  -4  -4  -1 8979.36 302.440   1
  -4  -4  -1 9957.86 367.640   1
   4   4   1 9560.28 309.880   1
   4  -4   1 11265.3 395.070   1
   4  -4   1 10821.2 369.850   1
   4  -4   1 10958.7 369.690   1
  -4   4  -1 10239.9 395.070   1
   4  -4   1 9107.57 296.280   1
   4   2   5 3076.07 188.890   1
  -4  -2  -5 2670.17 146.860   1
   4  -2   5 2892.04 148.680   1
  -4  -2  -5 2649.35 149.340   1
  -4  -2  -5 2899.63 159.410   1
  -4  -2  -5 2648.63 187.410   1
  -4   2  -5 2835.98 163.320   1
  -4   2  -5 2960.10 168.150   1
   4   2   5 3074.44 161.600   1
   4  -2   5 2934.73 173.800   1
  -4  -4   5 1789.09 167.450   1
   4   4  -5 1324.29 84.7200   1
  -4  -4   5 1214.19 79.2500   1
   4   4  -5 1326.67 101.360   1
   4   4  -5 1279.76 76.1100   1
  -4  -4   5 1441.67 102.640   1
   4   4  -5 1354.50 147.080   1
  -4   4   5 1366.14 78.0500   1
   4  -4  -5 1299.58 81.2600   1
  -4   4   5 1215.56 74.1900   1
  -4   4   5 1241.54 79.4900   1
   4  -4  -5 1399.36 101.590   1
   4  -4  -5 1271.50 75.3200   1
  -6   2   3 25955.4 632.890   1
  -6  -2   3 24493.8 590.080   1
   6  -2  -3 26572.0 614.760   1
   6   2  -3 26232.7 682.100   1
   6   2  -3 26551.5 612.120   1
   6   2  -3 25663.2 546.090   1
  -6  -2   3 24924.3 564.860   1
  -2  -5  -2 25870.7 563.800   1
   2   5   2 25403.2 543.160   1
   2   5   2 26802.2 589.230   1
  -2  -5  -2 27084.4 645.900   1
   2  -5   2 27777.9 654.850   1
  -2   5  -2 26004.8 677.590   1
   2   5   2 28263.8 688.870   1
  -2  -5  -2 27669.0 683.030   1
  -2   5  -2 22258.5 1527.16   1
   2  -5   2 28286.9 610.420   1
   2  -5   2 28703.2 622.140   1
  -2   5  -2 25909.9 554.570   1
   4   2  -9 26822.5 732.350   1
   4  -2  -9 25918.7 562.480   1
  -4  -2   9 25062.1 550.800   1
   4   2  -9 25658.5 554.650   1
  -4   2   9 26264.2 574.610   1
   4  -2  -9 24965.6 562.180   1
   4  -2  -9 25090.0 542.990   1
   4   2  -9 24803.8 581.880   1
  -4  -2   9 24419.8 545.660   1
  -2   5   4 2838.83 158.090   1
  -2  -5   4 2575.06 137.040   1
   2  -5  -4 2904.78 155.560   1
  -2  -5   4 2785.49 146.540   1
   2   5  -4 2590.89 149.340   1
   2  -5  -4 2705.52 144.690   1
  -2   5   4 2835.93 159.400   1
  -2  -5   4 2605.32 176.640   1
   2   5  -4 2709.08 178.510   1
   2  -5  -4 3003.96 175.150   1
   2   5  -4 2865.85 147.680   1
   2  -5  -4 2822.68 165.940   1
  -2   5   4 2731.20 142.280   1
  -2  -5   4 2676.07 161.370   1
   2   5  -4 2681.97 178.050   1
   2  -5  -4 2631.97 137.080   1
   0   4   7 8763.49 286.950   1
   0  -4  -7 7530.77 324.400   1
   0  -4  -7 7992.24 341.750   1
   0   4   7 8174.26 350.320   1
   0  -4  -7 8526.73 318.970   1
   0  -4  -7 8062.82 337.760   1
   0   4   7 8762.24 292.610   1
   0  -4   7 8102.74 345.580   1
   0  -4   7 8828.54 289.870   1
   0  -4   7 8302.99 609.620   1
   0   4  -7 7877.30 378.690   1
   0   4  -7 8156.75 343.570   1
   6   2  -2 21204.4 1467.12   1
  -6  -2   2 19187.7 620.360   1
   6   2  -2 20553.8 735.760   1
   6  -2  -2 21051.0 1455.71   1
  -6   2   2 20001.7 682.230   1
   6   2  -2 19895.4 625.660   1
  -6  -2   2 18810.3 648.490   1
   6  -2  -4 1548.67 109.560   1
   6   2  -4 1543.72 147.740   1
  -6  -2   4 1676.33 100.250   1
   6   2  -4 1637.20 89.1300   1
   6   2  -4 1764.73 119.400   1
  -6  -2   4 1707.99 122.690   1
  -6   2   4 1528.75 117.820   1
  -4   0  -6 3564.21 260.760   1
   4   0   6 3485.17 176.090   1
  -5  -3  -1 183.760 58.1400   1
   5   3   1 210.890 71.5800   1
   5   3   1 184.380 39.6100   1
   5   3   1 187.360 30.5700   1
   5   3   1 181.050 40.9400   1
  -5  -3  -1 118.560 33.5200   1
  -5   3  -1 276.090 71.0200   1
   5  -3   1 242.190 39.7800   1
   5   0   4 126.000 29.8600   1
  -5   0  -4 165.670 47.2000   1
   0   1 -10 3321.67 167.560   1
   0  -1  10 3740.31 167.330   1
   0  -1  10 3805.08 172.310   1
   0   1  10 3903.30 182.430   1
   0   1 -10 3953.02 239.120   1
   0   1  10 3691.85 164.910   1
   0  -1 -10 3547.75 251.740   1
   4   0 -10 12603.2 408.740   1
   4   0 -10 12619.8 415.070   1
  -4   0  10 10748.0 354.060   1
   4   0 -10 12414.8 420.970   1
   4   0 -10 12709.1 414.180   1
  -2  -3  -7 3112.11 167.590   1
  -2  -3  -7 2900.65 155.230   1
   2  -3   7 3405.74 217.950   1
   2   3   7 3340.35 177.120   1
   2  -3   7 2816.37 146.210   1
   2   3   7 3073.86 157.120   1
  -2   3  -7 3062.57 160.530   1
   2   3   7 3156.37 190.830   1
  -2   3  -7 3092.28 193.770   1
  -2  -3  -7 3349.73 219.060   1
  -5   3   6 28824.1 649.020   1
  -5  -3   6 29096.7 669.400   1
   5  -3  -6 30154.5 689.920   1
   5   3  -6 27660.1 646.290   1
  -5  -3   6 26733.0 589.360   1
   5  -3  -6 30570.9 660.520   1
   5   3  -6 28669.0 769.100   1
   5   3  -6 30295.4 643.050   1
  -2   3   9 58.5100 33.8900   1
   2  -3  -9 23.3900 26.2600   1
   2  -3  -9 41.2400 35.6100   1
   2  -3  -9 21.6700 33.3000   1
   2   3  -9 15.8000 28.7100   1
   2   3  -9 74.8800 26.0000   1
   5   0  -9 18.4400 47.8400   1
  -2  -2  -8 1298.59 77.8300   1
  -2   2  -8 1321.31 80.1900   1
   2   2   8 1246.59 72.6000   1
   2  -2   8 1277.09 71.9600   1
  -2  -2  -8 1226.93 77.4700   1
   2   2   8 1016.14 63.9300   1
  -2  -2  -8 1318.92 111.060   1
   6   0   1 45.4800 27.0700   1
  -2   2  10 4254.90 189.900   1
   2  -2 -10 4170.29 188.190   1
   2  -2 -10 4311.69 192.510   1
  -2  -2  10 4414.48 190.850   1
   2   2 -10 4086.28 267.590   1
  -2   2  10 4380.28 202.100   1
   2   2 -10 4360.45 189.350   1
   2  -2 -10 4419.56 200.480   1
   2   2 -10 3997.03 183.460   1
   2  -2 -10 3844.30 167.900   1
   1   3   8 353.720 34.9500   1
  -1  -3  -8 336.980 35.6800   1
   1   3   8 457.940 47.7700   1
  -1  -3  -8 365.260 61.9000   1
  -1  -3  -8 292.110 36.4500   1
  -1   3  -8 282.960 30.0500   1
   1  -3   8 406.400 80.2700   1
  -1   3  -8 368.870 63.6500   1
   1  -3   8 286.220 30.7400   1
   6   0  -7 9.30000 55.5800   1
   5   2   3 1431.02 121.700   1
  -5  -2  -3 1427.23 134.900   1
   5  -2   3 1302.15 79.9800   1
  -5   2  -3 1318.44 101.590   1
  -5  -2  -3 1393.19 94.8400   1
   5   2   3 1310.64 84.9300   1
  -5  -2  -3 1147.64 76.3400   1
  -1   3   9 1187.52 76.9800   1
   1  -3  -9 1060.68 71.1800   1
   1  -3  -9 1081.35 68.2100   1
  -1   3   9 1268.08 74.2900   1
   1  -3  -9 1022.21 60.1900   1
  -1  -3   9 1027.01 63.4900   1
  -1  -3   9 1066.90 134.240   1
   1   3  -9 978.500 60.6400   1
   1   3  -9 980.100 65.9300   1
   1   3  -9 1207.94 120.070   1
   4   3   4 7253.77 308.030   1
  -4   3  -4 6923.89 333.990   1
   4  -3   4 7083.96 324.020   1
   4   3   4 7968.72 368.410   1
  -4  -3  -4 6607.29 301.960   1
   4  -3   4 7161.67 302.740   1
  -4  -3  -4 7031.48 319.290   1
  -4  -3  -4 7188.03 359.690   1
  -4  -3  -4 7277.38 319.380   1
   4   3   4 7149.31 299.350   1
  -5   2   8 2505.04 140.420   1
  -5  -2   8 2597.05 156.350   1
   5   2  -8 2632.87 166.660   1
   5   2  -8 2623.54 136.760   1
   5  -2  -8 2937.64 155.230   1
   5  -2  -8 2834.67 165.410   1
   5   2  -8 2631.73 217.650   1
  -5  -2   8 2371.54 134.860   1
   3   5  -1 110011. 7515.49   1
  -3  -5   1 100185. 2124.91   1
   3   5  -1 105597. 7203.02   1
  -3  -5   1 97405.3 2025.50   1
  -3  -5   1 109800. 7522.38   1
   3   5  -1 104134. 7137.60   1
   3   5  -1 105079. 7181.29   1
  -3   5   1 92848.6 1926.37   1
  -3   5   1 104763. 7145.89   1
   3  -5  -1 105409. 7192.43   1
   3  -5  -1 108860. 7442.42   1
   3  -5  -1 111282. 7609.12   1
   3  -5  -1 100389. 2071.25   1
  -3  -4  -4 9645.67 326.230   1
   3   4   4 9996.91 333.730   1
  -3   4  -4 10180.7 379.120   1
  -3  -4  -4 8687.64 304.410   1
   3   4   4 9757.15 322.700   1
   3  -4   4 9574.46 313.900   1
   3   4   4 10211.4 334.720   1
  -3  -4  -4 11118.5 427.810   1
   3  -4   4 10449.0 376.490   1
   3   4   4 10358.4 386.160   1
  -3  -4  -4 9904.10 346.470   1
  -3  -5   2 216.140 90.4400   1
  -3  -5   2 215.300 53.6700   1
   3   5  -2 244.420 44.4600   1
  -3  -5   2 249.330 33.9200   1
   3   5  -2 250.220 40.2000   1
   3   5  -2 236.580 36.5100   1
   3   5  -2 170.110 71.1800   1
   3  -5  -2 154.690 63.4000   1
  -3   5   2 209.870 31.1300   1
  -3   5   2 212.700 32.1700   1
   3  -5  -2 285.930 43.5900   1
   4  -3  -8 116.020 45.2600   1
   4  -3  -8 66.5400 30.5800   1
  -4  -3   8 66.0900 44.2800   1
   4   3  -8 110.310 56.1500   1
   4   3  -8 165.960 30.7600   1
  -6  -2   1 8890.92 347.200   1
   6   2  -1 8744.80 284.740   1
   6  -2  -1 9521.25 331.920   1
  -6   2   1 9120.20 355.510   1
   6   2  -1 9586.88 332.260   1
  -6  -2   1 9431.80 321.320   1
   6   2  -1 8504.03 350.000   1
   3  -4  -7 9140.52 305.180   1
   3  -4  -7 9529.83 330.280   1
  -3   4   7 8453.44 293.550   1
   3  -4  -7 9325.84 303.490   1
  -3   4   7 8673.22 288.130   1
   3  -4  -7 8714.08 294.020   1
   3   4  -7 8885.37 290.010   1
  -3  -4   7 8477.86 289.540   1
   3   4  -7 8321.73 594.040   1
   3   4  -7 8987.47 306.430   1
  -3  -4   7 8893.84 378.540   1
   3   4  -7 8737.85 320.110   1
   3   4  -7 9502.73 391.180   1
  -3  -4   7 9756.85 333.110   1
   1  -5   4 3637.37 260.940   1
   1   5   4 4136.72 196.980   1
  -1  -5  -4 3659.85 267.790   1
  -1  -5  -4 4230.37 191.980   1
  -1   5  -4 3908.34 170.930   1
  -1  -5  -4 4095.11 185.850   1
   1   5   4 4044.23 177.140   1
   1   5   4 3984.73 175.090   1
   1  -5   4 4387.46 191.640   1
   1  -5   4 4266.33 217.830   1
  -1  -5  -4 4096.09 211.620   1
  -1   5  -4 3739.45 213.550   1
   1   5   4 4038.85 206.810   1
  -6  -2   5 6047.95 276.510   1
   6   2  -5 6107.75 326.350   1
  -6   2   5 5288.14 253.320   1
  -6  -2   5 6045.56 301.100   1
   6  -2  -5 6185.22 288.890   1
   6   2  -5 6154.96 287.000   1
   6   2  -5 6381.81 268.390   1
   1  -5  -5 2474.59 130.720   1
  -1   5   5 2821.64 150.970   1
   1  -5  -5 2420.96 150.660   1
  -1   5   5 2543.71 146.600   1
   1  -5  -5 2262.64 123.150   1
   1  -5  -5 2702.70 145.290   1
  -1   5   5 2381.14 124.360   1
  -1  -5   5 2417.35 169.280   1
   1   5  -5 2424.87 152.250   1
   1   5  -5 2414.32 134.770   1
   1   5  -5 2585.02 145.290   1
  -1  -5   5 2711.49 147.090   1
   1   5  -5 2477.91 129.960   1
   1   2   9 900.320 76.8900   1
   1  -2   9 863.460 53.8500   1
   1   2   9 814.090 50.5300   1
  -1  -2  -9 862.320 55.5000   1
  -1  -2  -9 843.250 78.8900   1
  -1  -2  -9 879.760 76.1200   1
  -1   2  -9 864.930 104.880   1
  -1   2  -9 881.560 71.1000   1
  -1  -2  10 9553.58 319.410   1
   1  -2 -10 9458.27 315.790   1
   1  -2 -10 9747.80 323.950   1
  -1  -2  10 9122.79 308.740   1
  -1   2  10 9317.60 314.460   1
   1   2 -10 9308.43 400.200   1
  -1   2  10 9143.60 301.690   1
   1   2 -10 10524.9 351.760   1
   1  -2 -10 9350.74 305.460   1
   1   2 -10 9342.12 304.110   1
  -4  -1  -6 2162.20 126.840   1
   4   1   6 2218.68 151.290   1
   4   1   6 2029.76 109.310   1
  -4   1  -6 2128.67 127.500   1
  -4  -1  -6 2178.96 181.160   1
   4  -1   6 2158.30 116.320   1
  -5   1  -4 2784.54 164.870   1
   5  -1   4 2880.44 152.340   1
   5   1   4 2923.74 154.060   1
  -5  -1  -4 2786.19 164.610   1
   5   1   4 2829.16 185.640   1
  -5  -1  -4 2503.71 135.890   1
   4  -1 -10 47634.4 1009.39   1
  -4   1  10 45326.6 954.560   1
   4   1 -10 46346.6 972.480   1
  -4  -1  10 46591.9 992.350   1
   4  -1 -10 47306.9 998.850   1
   4  -1 -10 46087.4 988.950   1
   4   1 -10 47541.2 1002.98   1
   4   1 -10 47883.8 1011.03   1
   4   1 -10 46695.3 1032.68   1
  -5  -1   9 1079.54 80.7100   1
  -5   1   9 1025.39 76.8500   1
   5   1  -9 977.720 78.3500   1
  -5  -1   9 889.350 76.2400   1
   5  -1  -9 1038.82 69.3900   1
   5   1  -9 1042.31 70.5900   1
   5  -1  -9 1023.69 82.2000   1
   5   1  -9 1085.21 67.0100   1
   3   5   0 34097.7 722.140   1
   3   5   0 33219.8 738.330   1
   3   5   0 33227.3 741.110   1
  -3  -5   0 32289.5 784.810   1
   3   5   0 33700.2 804.890   1
  -3  -5   0 33760.1 807.060   1
  -3  -5   0 30737.1 666.470   1
  -3   5   0 29931.8 723.540   1
   3  -5   0 34099.2 766.510   1
   3  -5   0 31391.6 673.590   1
   3  -5   0 32946.0 740.080   1
   3  -5   0 33759.2 721.980   1
   3   5  -3 37672.2 896.640   1
  -3  -5   3 40461.9 926.040   1
   3   5  -3 38573.4 873.450   1
   3   5  -3 39782.4 837.240   1
  -3  -5   3 35859.6 784.090   1
   3   5  -3 39028.7 854.330   1
   3  -5  -3 39501.4 882.660   1
   3  -5  -3 40027.5 902.030   1
   3  -5  -3 38048.2 804.680   1
  -3   5   3 37634.4 789.540   1
  -3   5   3 37660.8 804.920   1
   3  -5  -3 40357.5 860.610   1
   3  -2   7 33432.2 707.980   1
   3   2   7 33619.9 716.500   1
  -3   2  -7 33818.2 744.750   1
  -3  -2  -7 32107.5 696.310   1
   3   2   7 35943.2 809.130   1
  -3  -2  -7 32113.2 791.270   1
  -3  -2  -7 31408.6 678.780   1
  -6  -1  -1 3851.23 226.050   1
   6   1   1 3827.20 232.190   1
  -6  -1  -1 3535.41 255.900   1
   6   1   1 3509.79 187.060   1
  -6   1  -1 3918.29 215.150   1
   6  -1   1 3814.53 177.220   1
  -6  -1   7 12223.6 426.250   1
  -6   1   7 12805.6 438.790   1
   6  -1  -7 13631.8 477.800   1
   6   1  -7 13234.9 455.800   1
   6   1  -7 12815.1 409.320   1
  -6  -1   7 12242.6 406.730   1
  -6   1   7 13389.4 441.440   1
   3   2 -10 66646.5 1566.04   1
  -3  -2  10 63240.8 1321.79   1
   3  -2 -10 62419.6 1311.10   1
   3   2 -10 60347.3 1300.47   1
   3  -2 -10 61750.5 1280.51   1
   3   2 -10 64469.9 1350.60   1
  -3   2  10 64510.0 1353.11   1
   3   2 -10 60868.3 1264.12   1
   3   2 -10 67882.6 1450.18   1
   3  -2 -10 62557.4 1305.18   1
  -3   2  10 63937.7 1339.55   1
  -3  -2  10 61553.2 1278.62   1
   0   5   5 2232.77 118.090   1
   0  -5  -5 2248.55 188.320   1
   0   5   5 2265.41 132.460   1
   0  -5  -5 2092.03 112.850   1
   0   5   5 2096.48 111.900   1
   0  -5  -5 2267.25 129.320   1
   0   5   5 1951.66 130.320   1
   0  -5  -5 2072.31 115.570   1
   0   5  -5 2041.50 107.270   1
   0   5  -5 2184.31 155.670   1
   0   5  -5 1916.94 111.550   1
   0   5  -5 1979.32 113.350   1
   0   5  -5 1904.39 128.870   1
   0  -5   5 2259.35 157.480   1
   0  -5   5 1966.41 113.390   1
   3  -3   6 1725.10 123.910   1
  -3  -3  -6 1746.21 128.040   1
   3   3   6 1893.39 109.080   1
  -3  -3  -6 1679.79 101.020   1
   3   3   6 1460.14 79.8600   1
   3  -3   6 1590.35 85.5800   1
   3   3   6 1666.15 90.9000   1
  -3  -3  -6 1547.78 98.0300   1
  -3   3  -6 1649.69 100.030   1
   3   3   6 1738.97 121.370   1
  -4  -4  -2 5075.05 243.090   1
   4   4   2 4607.05 196.840   1
  -4  -4  -2 4916.16 220.250   1
   4   4   2 5312.97 241.710   1
  -4  -4  -2 5235.09 282.820   1
   4   4   2 5249.10 267.610   1
   4   4   2 5192.31 232.570   1
   4  -4   2 5117.05 227.480   1
  -4   4  -2 4849.38 261.350   1
   4  -4   2 4977.51 234.480   1
   3  -3  -9 31714.3 681.820   1
   3  -3  -9 32982.8 723.430   1
  -3   3   9 31677.1 698.410   1
   3  -3  -9 30125.9 639.930   1
  -3   3   9 34504.3 746.530   1
   3  -3  -9 32231.3 690.980   1
   3   3  -9 31354.2 709.780   1
  -3  -3   9 33809.1 727.160   1
   3   3  -9 33685.5 866.810   1
   3   3  -9 32557.9 689.610   1
  -4   4   6 7518.12 316.680   1
   4  -4  -6 8332.80 590.650   1
  -4   4   6 7296.87 311.400   1
   4  -4  -6 8281.82 576.500   1
  -4   4   6 7464.40 315.150   1
   4  -4  -6 7860.57 328.470   1
  -4  -4   6 7558.23 326.630   1
   4   4  -6 7407.28 345.920   1
   4   4  -6 7347.69 307.980   1
  -4  -4   6 8037.67 354.620   1
   4   4  -6 7178.91 312.280   1
  -4  -4   6 7956.54 406.290   1
   4   4  -6 7964.94 404.570   1
   2  -5   3 2742.98 172.100   1
   2   5   3 2466.52 157.490   1
   2   5   3 2698.42 139.750   1
   2   5   3 2828.64 150.960   1
  -2  -5  -3 2659.14 150.790   1
  -2  -5  -3 2730.72 152.950   1
  -2  -5  -3 2944.10 187.900   1
   2  -5   3 2357.46 124.160   1
   2  -5   3 2819.15 149.290   1
   2   5   3 3049.73 167.560   1
  -2  -5  -3 2919.89 156.030   1
  -2  -5  -3 2650.17 149.410   1
  -2   5  -3 2740.77 182.470   1
  -2   5  -3 2378.27 156.870   1
   2  -5  -5 1902.55 109.370   1
   2  -5  -5 2077.68 135.870   1
   2  -5  -5 1944.96 114.830   1
   2  -5  -5 1774.25 99.7900   1
  -2   5   5 2003.31 119.040   1
  -2   5   5 1888.44 102.100   1
  -2   5   5 1903.91 108.490   1
   2  -5  -5 1698.19 93.0000   1
  -2  -5   5 1921.73 115.630   1
  -2  -5   5 1806.65 103.440   1
   2   5  -5 1699.12 119.750   1
   2   5  -5 1653.04 92.3000   1
  -2  -5   5 1781.30 102.560   1
   2   5  -5 1929.53 149.870   1
   2   5  -5 1761.37 110.880   1
  -2  -5   5 1536.39 134.730   1
   2   5  -5 1849.41 109.310   1
   2   0 -11 8.24000 34.7400   1
   2   0 -11 -5.9000 29.4200   1
  -2   0  11 27.4200 22.8000   1
   6   2   0 1848.37 108.250   1
   6  -2   0 2081.64 123.230   1
  -6  -2   0 1855.17 135.120   1
  -6   2   0 1737.87 129.910   1
   6   2   0 2058.95 158.340   1
  -6  -2   0 2025.29 117.600   1
   6   2   0 1838.94 98.5300   1
   6   2  -6 17151.7 586.260   1
  -6   2   6 16121.4 547.590   1
  -6  -2   6 15463.8 522.890   1
   6  -2  -6 17362.2 584.860   1
   6   2  -6 16643.5 527.060   1
  -6  -2   6 16422.7 544.590   1
   6  -2  -6 16347.0 518.290   1
   6   2  -6 16484.0 625.650   1
   0  -3  -9 28258.3 666.360   1
   0   3   9 30071.2 665.980   1
   0  -3  -9 28632.2 619.550   1
   0  -3  -9 29605.8 646.580   1
   0   3   9 30710.5 663.630   1
   0  -3  -9 27344.1 584.980   1
   0  -3   9 30182.3 651.270   1
   0   3  -9 28981.1 727.470   1
   0  -3   9 30451.4 783.630   1
   0   3  -9 29369.5 624.190   1
  -3  -5  -1 5139.09 270.330   1
  -3  -5  -1 5132.26 250.920   1
   3   5   1 5521.72 274.670   1
  -3  -5  -1 4777.30 220.520   1
   3   5   1 4730.58 212.770   1
   3   5   1 4841.09 206.670   1
   3   5   1 4968.64 228.480   1
  -3   5  -1 4828.38 270.440   1
   3  -5   1 5201.04 226.800   1
   3  -5   1 5368.45 254.270   1
   3  -5   1 5104.83 222.640   1
   5   3   2 744.400 58.9300   1
   5   3   2 580.340 82.1700   1
  -5  -3  -2 508.090 125.380   1
  -5  -3  -2 613.500 50.7800   1
   5   3   2 707.900 49.8900   1
  -5  -3  -2 619.710 69.4100   1
  -5   3  -2 583.830 73.9200   1
   5  -3   2 547.770 47.3100   1
   3   5  -4 2569.04 152.110   1
  -3  -5   4 2327.38 129.010   1
   3   5  -4 2550.46 133.850   1
   3   5  -4 2608.25 159.480   1
  -3  -5   4 2329.02 146.440   1
   3   5  -4 2623.38 175.820   1
  -3  -5   4 3046.07 209.640   1
   3  -5  -4 2775.55 148.740   1
  -3   5   4 2552.52 133.070   1
   3  -5  -4 2328.94 121.600   1
   3  -5  -4 2677.52 160.070   1
   3  -5  -4 2735.85 161.070   1
  -3   5   4 2461.16 133.550   1
   5  -3  -7 8895.84 298.860   1
   5   3  -7 8572.15 281.770   1
  -5  -3   7 7543.87 325.270   1
  -5   3   7 7256.02 312.590   1
  -5   3   7 8603.84 295.920   1
   5   3  -7 7887.23 404.350   1
   5   3  -7 9043.86 338.040   1
  -5  -3   7 8364.35 590.230   1
   5  -3  -7 8543.79 310.510   1
  -1  -4  -7 5407.85 233.900   1
   1   4   7 5722.97 245.700   1
   1   4   7 5664.45 240.780   1
  -1  -4  -7 5122.23 225.520   1
  -1  -4  -7 5557.03 241.840   1
   1   4   7 5350.83 235.750   1
  -1  -4  -7 5339.82 274.490   1
   1  -4   7 5483.75 235.530   1
   1  -4   7 5672.93 292.680   1
  -1   4  -7 5391.81 233.700   1
  -1   4  -7 5064.73 269.270   1
   1  -4   7 5533.34 243.960   1
   2   4   6 12959.9 452.390   1
  -2  -4  -6 12728.0 424.020   1
   2   4   6 12384.9 396.120   1
   2   4   6 14383.6 476.220   1
   2   4   6 12206.1 391.170   1
  -2  -4  -6 12063.5 397.280   1
  -2  -4  -6 13092.6 480.230   1
  -2   4  -6 12408.6 481.230   1
   2  -4   6 14236.5 517.890   1
   2  -4   6 11464.3 375.220   1
  -2   4  -6 12737.6 425.840   1
  -1   4   8 21118.0 1456.64   1
   1  -4  -8 19731.2 658.000   1
   1  -4  -8 20784.9 666.870   1
   1  -4  -8 20264.1 636.300   1
  -1   4   8 21161.9 1452.74   1
  -1   4   8 22329.7 1536.13   1
   1  -4  -8 19824.4 637.050   1
   1   4  -8 18929.4 594.880   1
  -1  -4   8 20326.8 641.820   1
  -1  -4   8 21409.9 1510.25   1
   1   4  -8 20610.8 759.930   1
   1   4  -8 18427.2 586.410   1
  -1  -4   8 20283.5 682.530   1
   2  -4  -8 9634.84 329.400   1
  -2   4   8 10025.7 338.390   1
   2  -4  -8 9401.68 305.780   1
  -2   4   8 9769.92 320.170   1
   2  -4  -8 9828.35 331.420   1
   2  -4  -8 9192.53 306.010   1
  -2   4   8 9243.22 317.420   1
   2   4  -8 9841.56 399.560   1
  -2  -4   8 9656.06 388.430   1
   2   4  -8 9157.53 307.770   1
   2   4  -8 9630.23 314.630   1
   2   4  -8 9019.92 299.990   1
   2   4  -8 8845.49 311.110   1
  -2  -4   8 8602.46 290.420   1
  -3   0  -8 43282.8 923.780   1
   3   0   8 43031.8 902.470   1
   3   0 -11 65.6400 32.2000   1
   1   0  10 4174.23 189.590   1
   1   0  10 4062.10 176.280   1
  -1   0 -10 3780.12 168.040   1
   1   0 -11 23.5200 27.3500   1
   2  -1   9 6.62000 23.4700   1
   2   1   9 19.9100 24.8900   1
  -2   1  -9 51.5000 30.4000   1
  -2  -1  -9 28.3000 32.6200   1
   6   0   2 34635.4 756.710   1
   6   0   2 34820.9 750.490   1
  -6   0  -2 31596.9 762.870   1
   0  -2 -10 3088.28 161.150   1
   0   2 -10 2641.52 202.060   1
   0   2  10 2844.89 147.860   1
   0  -2 -10 2761.44 149.120   1
   0  -2  10 2991.59 160.890   1
   0   2 -10 2765.64 142.180   1
   0  -2 -10 2779.63 142.550   1
   0   2  10 2978.58 159.370   1
  -2  -1  11 873.180 73.8100   1
   2  -1 -11 980.930 66.1500   1
  -2  -1  11 1065.65 72.6800   1
  -2   1  11 1049.05 68.2500   1
   2   1 -11 1073.79 66.0700   1
   2  -1 -11 847.770 54.6900   1
   2  -1 -11 1005.97 66.8300   1
   2   1 -11 861.260 62.2100   1
  -2   1  11 1005.48 71.0300   1
  -6   0   8 5064.36 229.100   1
  -6   0   8 5364.83 253.920   1
   6   0  -8 5019.68 213.920   1
   6   0  -8 5358.43 264.130   1
  -5  -4   2 9930.17 340.870   1
   5   4  -2 10603.0 343.540   1
   5   4  -2 10908.2 377.840   1
   5   4  -2 10268.2 405.580   1
  -5  -4   2 10480.4 394.120   1
  -5  -4   2 10233.3 405.540   1
   5  -4  -2 11107.4 397.240   1
   5  -4  -2 10137.5 328.890   1
  -5   4   2 10731.2 410.620   1
  -5  -4   3 124.710 68.4700   1
   5   4  -3 67.2400 46.4500   1
   5   4  -3 34.7200 29.9500   1
   5  -4  -3 23.1100 28.2200   1
  -5  -4   3 90.9800 95.1400   1
  -3  -1  -8 47009.2 1168.77   1
  -3  -1  -8 46657.6 990.910   1
   3  -1   8 47859.7 1000.05   1
   3   1   8 46807.4 981.140   1
  -3   1  -8 46349.2 987.300   1
   1   5   5 5598.07 273.110   1
  -1  -5  -5 5408.64 268.240   1
  -1  -5  -5 5467.82 239.450   1
   1   5   5 6073.76 270.770   1
  -1  -5  -5 5543.69 244.070   1
  -1  -5  -5 5427.31 242.150   1
   1   5   5 5372.31 229.180   1
   1   5   5 5853.33 253.770   1
  -1   5  -5 5468.72 299.410   1
   1  -5   5 6003.53 256.960   1
   1  -5   5 5848.86 256.420   1
  -1   5  -5 5999.05 254.720   1
   1  -5   5 6038.53 291.220   1
   1  -5  -6 16141.2 524.850   1
  -1   5   6 15314.5 485.770   1
  -1   5   6 16549.7 530.510   1
   1  -5  -6 15600.7 497.050   1
   1  -5  -6 16319.3 559.910   1
  -1   5   6 14741.2 486.750   1
   1  -5  -6 15956.2 513.190   1
   1   5  -6 15175.2 549.200   1
  -1  -5   6 15703.8 563.250   1
   1   5  -6 15955.2 507.970   1
   1   5  -6 16270.2 523.240   1
   1   5  -6 14153.0 512.400   1
   1   5  -6 15703.5 506.440   1
  -1  -5   6 15777.3 513.400   1
   3  -1 -11 2017.07 115.240   1
   3   1 -11 2037.71 114.820   1
   3  -1 -11 2030.92 110.420   1
   3   1 -11 1871.89 103.610   1
   3  -1 -11 1991.26 119.240   1
   3   1 -11 1810.33 107.180   1
   3   1 -11 1979.65 107.090   1
  -3   1  11 2036.52 117.270   1
  -1   1 -10 599.260 44.0400   1
  -1  -1 -10 502.960 36.5800   1
   1   1  10 620.780 48.7600   1
   1  -1  10 604.250 43.8900   1
   1   1  10 764.280 50.2700   1
  -1   1  11 8041.70 343.270   1
   1   1 -11 7816.41 326.020   1
   1  -1 -11 8006.43 334.970   1
  -1  -1  11 8239.73 578.760   1
   1  -1 -11 8244.42 575.160   1
  -1  -1  11 8402.60 588.780   1
  -1   1  11 8272.56 575.740   1
  -4   2  -6 19198.2 634.060   1
  -4  -2  -6 18797.2 621.990   1
   4   2   6 18376.0 589.900   1
   4  -2   6 18829.3 592.890   1
  -4  -2  -6 18826.7 702.890   1
   4  -2   6 20512.0 738.580   1
   4   2   6 19778.3 663.850   1
   6  -1   2 5639.04 249.720   1
  -6   1  -2 5195.23 253.310   1
   6   1   2 5267.89 233.040   1
   6   1   2 5336.55 239.410   1
  -6  -1  -2 4790.80 254.750   1
  -6  -1  -2 5290.11 235.550   1
   6   1   2 5307.93 289.780   1
   6  -1   2 5564.02 249.380   1
  -5  -2  -4 4624.42 272.580   1
  -5  -2  -4 4141.17 187.250   1
   5  -2   4 4778.80 207.790   1
   5   2   4 4043.11 182.980   1
  -5  -2  -4 4953.41 233.340   1
  -5   2  -4 4398.99 215.270   1
   5   2   4 5119.61 258.000   1
   5   4  -1 207.740 83.4300   1
  -5  -4   1 331.760 109.570   1
  -5  -4   1 331.220 66.3600   1
   5   4  -1 515.160 54.4900   1
   5   4  -1 389.740 33.2900   1
  -5  -4   1 377.370 40.5400   1
   5  -4  -1 469.940 40.6700   1
  -5   4   1 488.290 77.2600   1
   5  -4  -1 518.670 60.3500   1
   5   4  -4 8238.97 570.910   1
  -5   4   4 8472.12 308.770   1
   5   4  -4 7743.62 371.110   1
  -5  -4   4 8687.06 327.390   1
  -5  -4   4 8027.97 404.740   1
   5  -4  -4 8891.03 291.480   1
   5  -4  -4 9111.57 330.380   1
   5   4  -4 8718.57 325.750   1
  -5  -4   4 8073.45 343.720   1
  -4  -2  10 24030.3 535.060   1
   4   2 -10 23959.8 519.440   1
   4  -2 -10 24249.1 528.890   1
   4   2 -10 23998.5 534.950   1
   4   2 -10 24029.1 713.660   1
   4   2 -10 22561.0 1562.88   1
   4  -2 -10 24281.9 569.620   1
   4  -2 -10 23393.7 509.960   1
  -4   2  10 24011.8 521.690   1
   6  -1  -8 3545.74 267.750   1
  -6  -1   8 3285.66 177.090   1
  -6   1   8 3402.98 183.260   1
   6  -1  -8 3331.17 172.520   1
   6   1  -8 3449.89 174.580   1
   6   1  -8 3744.98 193.260   1
  -6   1   8 3386.14 190.690   1
  -6  -1   8 3330.77 184.010   1
   0  -4  -8 84819.3 1749.11   1
   0   4   8 92577.5 1900.58   1
   0  -4  -8 85369.4 1780.62   1
   0  -4  -8 87987.7 1824.69   1
   0   4   8 88235.6 1846.36   1
   0   4   8 91578.7 1890.81   1
   0  -4  -8 84695.4 1811.91   1
   0   4  -8 79680.6 1660.00   1
   0  -4   8 88838.4 1827.87   1
   0   4  -8 80521.6 1797.58   1
   0   4  -8 82810.5 1703.16   1
  -5  -2   9 101.660 27.2000   1
   5   2  -9 196.460 28.7200   1
   5   2  -9 135.870 40.5000   1
   5  -2  -9 183.450 52.5400   1
  -5  -2   9 129.560 52.0500   1
   5  -2  -9 136.390 36.9800   1
  -5   2   9 125.990 42.7500   1
   5  -2  -9 126.480 35.0800   1
  -4  -4  -3 4207.04 234.780   1
  -4  -4  -3 3755.05 173.880   1
   4   4   3 3716.23 162.040   1
   4   4   3 4308.78 227.500   1
   4   4   3 3936.69 181.310   1
  -4  -4  -3 3568.69 271.000   1
   4   4   3 4125.69 193.110   1
   4  -4   3 3874.46 176.030   1
  -4   4  -3 3950.50 215.680   1
   4  -4   3 4135.73 202.210   1
   3   5   2 31536.3 695.890   1
   3   5   2 29172.2 640.310   1
  -3  -5  -2 29229.9 689.410   1
   3   5   2 31159.3 752.710   1
  -3  -5  -2 30886.9 750.470   1
   3   5   2 31138.3 664.380   1
  -3  -5  -2 27992.6 611.960   1
   3  -5   2 31262.4 714.740   1
  -3   5  -2 27761.6 736.230   1
   3  -5   2 27333.5 583.630   1
   3  -5   2 29527.0 635.060   1
   3  -4   5 4633.98 202.360   1
   3  -4   5 5372.42 265.310   1
  -3  -4  -5 5100.51 269.650   1
   3   4   5 5329.52 239.260   1
   3   4   5 5394.17 265.230   1
  -3   4  -5 4685.54 226.130   1
   3   4   5 4847.21 214.000   1
  -3  -4  -5 4576.02 206.850   1
   3   4   5 4928.97 210.780   1
  -3  -4  -5 5045.25 230.070   1
   5   0   5 48.3100 25.7800   1
  -5   0  -5 36.9100 41.4800   1
  -5   0  -5 18.9200 45.0800   1
   3  -5  -5 13407.1 437.260   1
   3  -5  -5 13008.5 439.150   1
  -3   5   5 12635.7 408.390   1
   3  -5  -5 13589.4 437.740   1
  -3   5   5 12843.4 445.800   1
  -3   5   5 12856.2 424.350   1
   3  -5  -5 12739.0 440.270   1
  -3  -5   5 13582.6 477.720   1
   3   5  -5 13469.8 481.340   1
  -3  -5   5 12566.0 413.140   1
   3   5  -5 12442.7 424.990   1
   3   5  -5 13242.1 424.140   1
   3   5  -5 12545.2 478.160   1
  -3  -5   5 13114.4 501.760   1
   6  -2   1 376.370 49.6000   1
   6   2   1 348.050 48.1000   1
  -6  -2  -1 393.490 69.0900   1
  -6   2  -1 364.350 69.5000   1
   6   2   1 432.250 50.7800   1
  -6  -2  -1 306.520 39.1800   1
   6   2   1 335.910 88.1800   1
   4  -4  -7 29.3500 35.3500   1
   4  -4  -7 -3.9900 27.4900   1
  -4  -4   7 46.1200 26.6700   1
   4   4  -7 29.2000 27.9900   1
  -4  -4   7 183.060 77.2300   1
  -3   4   8 2789.38 151.890   1
  -3   4   8 2371.40 126.840   1
  -3   4   8 2697.72 144.290   1
   3  -4  -8 2600.46 140.630   1
   3  -4  -8 2573.51 132.600   1
   3  -4  -8 2562.18 139.770   1
   3  -4  -8 2871.67 160.240   1
  -3  -4   8 2413.64 131.570   1
   3   4  -8 2676.29 138.450   1
   3   4  -8 2609.41 153.540   1
  -3  -4   8 2978.50 160.470   1
  -3  -4   8 3180.60 220.880   1
   3   4  -8 2868.05 210.630   1
   3   4  -8 2828.65 148.700   1
  -2  -5  -4 2506.55 137.910   1
  -2   5  -4 2300.41 157.780   1
   2  -5   4 2709.30 167.510   1
   2   5   4 2723.74 142.010   1
   2   5   4 2860.22 153.520   1
  -2  -5  -4 2539.92 146.900   1
  -2   5  -4 2589.13 162.310   1
  -2  -5  -4 2583.27 174.220   1
   2   5   4 2736.27 152.480   1
   2   5   4 2838.29 175.490   1
   2  -5   4 2751.03 143.130   1
   2  -5   4 2367.79 127.880   1
  -2  -5  -4 2759.86 149.400   1
   6   2  -7 4092.89 179.440   1
  -6  -2   7 3567.16 258.630   1
  -6   2   7 3871.11 187.300   1
   6  -2  -7 4046.26 198.940   1
  -6  -2   7 3616.62 270.070   1
   6   2  -7 3898.00 196.950   1
   6   2  -7 3646.02 320.360   1
   6  -2  -7 3719.33 164.090   1
  -2   5   6 6042.85 257.130   1
  -2   5   6 6294.01 273.990   1
   2  -5  -6 6017.66 253.450   1
   2  -5  -6 6117.14 268.400   1
   2  -5  -6 5913.08 277.500   1
   2  -5  -6 5958.44 259.050   1
   2  -5  -6 5650.08 247.570   1
  -2   5   6 5742.02 273.280   1
   2   5  -6 5924.04 251.910   1
  -2  -5   6 6452.59 328.390   1
  -2  -5   6 5757.93 250.920   1
  -2  -5   6 6251.25 278.920   1
  -2  -5   6 6202.25 269.600   1
   2   5  -6 5820.41 259.360   1
   2   5  -6 5923.39 281.990   1
   2   5  -6 5342.44 249.080   1
   2   5  -6 5639.97 283.820   1
   4   3   5 410.680 34.6200   1
   4   3   5 343.310 62.8300   1
  -4  -3  -5 368.960 48.1400   1
  -4   3  -5 437.450 51.2700   1
  -4  -3  -5 459.590 51.6900   1
  -4   3  -5 336.060 52.6900   1
   4  -3   5 369.610 60.0200   1
  -4  -3  -5 268.880 76.1100   1
  -4  -3  -5 338.330 41.1800   1
   4   3   5 470.870 39.3100   1
   4  -3   5 463.590 36.0600   1
  -5   0  10 15344.7 497.860   1
   5   0 -10 14752.2 527.130   1
   5   0 -10 15385.7 498.810   1
   5   0 -10 15631.6 504.850   1
  -6   3   3 53.4400 59.3000   1
   6   3  -3 46.5000 27.7400   1
  -4   3   9 57410.7 1203.38   1
   4  -3  -9 60380.7 1287.42   1
   4  -3  -9 59816.1 1247.95   1
   4  -3  -9 58590.5 1227.59   1
  -4  -3   9 58346.6 1236.64   1
   4   3  -9 58516.2 1260.72   1
   4   3  -9 59165.9 1228.63   1
  -4  -3   9 57365.8 1205.59   1
   4   3  -9 58712.0 1225.09   1
   4   3  -9 60054.7 1439.13   1
   0   5   6 4981.16 214.060   1
   0  -5  -6 4919.49 223.440   1
   0  -5  -6 4731.88 209.540   1
   0   5   6 4840.35 226.010   1
   0  -5  -6 4737.54 232.550   1
   0  -5  -6 4632.74 204.240   1
   0   5   6 4885.82 212.970   1
   0  -5   6 4949.87 265.560   1
   0   5  -6 4700.61 256.930   1
   0  -5   6 4587.43 212.940   1
   0   5  -6 4745.86 203.710   1
   0  -5   6 4660.46 202.950   1
   0   5  -6 4255.41 195.750   1
  -6   3   2 216.320 63.3100   1
  -6  -3   2 -35.560 30.7600   1
  -6  -3   2 -43.240 62.6600   1
   6   3  -2 -56.070 85.9500   1
   6   3  -4 139.000 53.5200   1
  -6  -3   4 4.32000 29.9000   1
   6   3  -4 35.9300 28.7200   1
   0   6   0 376.040 48.5600   1
   0  -6   0 448.100 79.9800   1
   0   6   0 574.920 76.3800   1
   0   6   0 378.280 39.9200   1
   0  -6   0 389.320 38.2100   1
   0  -6   0 328.650 43.1600   1
   4   0   7 8.94000 25.0700   1
  -4   0  -7 108.230 38.4000   1
   7   0  -3 -19.340 36.7200   1
   0  -6  -1 474.950 54.4200   1
   0  -6  -1 512.200 48.5300   1
   0  -6   1 438.380 45.9900   1
   0   6   1 464.550 36.3000   1
   0   6   1 516.410 43.8100   1
   0   6  -1 429.060 41.8500   1
   0  -6  -1 456.350 40.5100   1
   0  -6   1 454.340 39.3300   1
   0   6   1 578.680 54.7600   1
   0   6  -1 389.480 47.3600   1
   0  -6   1 492.730 80.8500   1
   0   6  -1 469.110 68.2700   1
   0   6   1 418.340 70.3000   1
   0  -6  -1 421.740 71.2200   1
  -7   0   4 26160.8 663.940   1
  -7   0   4 25240.0 559.670   1
   7   0  -4 27872.8 643.370   1
  -2  -3  -8 4153.27 246.880   1
   2   3   8 4111.98 185.760   1
  -2  -3  -8 4135.47 186.710   1
   2   3   8 4185.68 184.110   1
  -2  -3  -8 4123.28 195.030   1
   2  -3   8 4395.21 245.000   1
  -2   3  -8 3691.21 205.910   1
  -2   3  -8 4316.60 196.870   1
   2  -3   8 4020.18 176.720   1
  -5  -4   0 10937.0 410.950   1
   5   4   0 11408.6 387.100   1
   5   4   0 11998.1 441.090   1
  -5  -4   0 10549.4 416.870   1
  -5  -4   0 10719.3 366.780   1
   5   4   0 11540.4 372.160   1
   5  -4   0 11110.7 374.480   1
  -5   4   0 11416.2 442.190   1
   5  -4   0 11309.4 364.970   1
  -5  -1  -5 453.410 57.0000   1
  -5  -1  -5 360.540 41.9900   1
  -5   1  -5 477.740 54.4200   1
  -5  -1  -5 366.970 30.8200   1
   5  -1   5 440.990 38.9500   1
   5   1   5 461.020 41.3100   1
   4   0 -11 -37.550 42.8500   1
  -5  -4   5 3595.72 275.250   1
   5  -4  -5 4008.91 179.460   1
  -5   4   5 3661.58 268.890   1
   5  -4  -5 3979.56 197.360   1
   5   4  -5 3376.49 201.230   1
   5   4  -5 3709.47 165.150   1
  -5  -4   5 3436.17 183.630   1
  -5  -4   5 3610.20 304.470   1
   5   4  -5 3447.12 236.180   1
  -2   3  10 13395.2 437.710   1
   2  -3 -10 14002.0 461.610   1
   2  -3 -10 13771.6 450.030   1
   2  -3 -10 14828.7 483.780   1
   2  -3 -10 13504.5 431.850   1
  -2   3  10 14669.1 479.680   1
   2   3 -10 13767.0 437.340   1
  -2  -3  10 13652.6 436.450   1
   2   3 -10 14112.8 542.940   1
   2   3 -10 12526.2 420.670   1
   2   3 -10 13726.0 438.670   1
   0   0 -11 24.9600 26.7900   1
   0   0  11 12.1400 26.6600   1
  -5  -3  -3 435.580 101.320   1
   5   3   3 424.130 89.9400   1
  -5  -3  -3 437.300 43.9400   1
  -5  -3  -3 566.420 62.1900   1
   5   3   3 517.130 46.5300   1
  -5   3  -3 502.480 63.5300   1
   5  -3   3 492.530 44.5800   1
   5   1 -10 15166.3 484.940   1
  -5   1  10 14327.2 465.950   1
  -5  -1  10 13741.4 446.690   1
   5  -1 -10 14609.8 470.160   1
  -5  -1  10 14989.3 488.640   1
   5  -1 -10 14545.5 499.230   1
   5   1 -10 14883.7 505.200   1
   5  -1 -10 14436.6 464.770   1
   5  -3  -8 28512.9 615.480   1
  -5   3   8 28899.4 623.960   1
   5  -3  -8 31942.2 691.290   1
  -5   3   8 30734.2 670.550   1
   5  -3  -8 31251.2 712.460   1
  -5  -3   8 32018.7 717.330   1
   5   3  -8 30979.6 706.000   1
  -5  -3   8 29368.0 640.880   1
   5   3  -8 31484.2 832.010   1
   5   3  -8 31866.6 675.080   1
  -6  -3   1 78.2900 65.7300   1
  -6  -3   1 -40.960 88.4700   1
  -6  -3   1 17.9700 32.6100   1
   6  -3  -1 67.5200 41.6700   1
  -1   6   0 1444.04 83.4000   1
   1   6   0 1527.76 117.490   1
  -1   6   0 1323.45 106.510   1
   1  -6   0 1446.65 87.8600   1
  -1  -6   0 1276.14 79.4100   1
  -1  -6   0 1326.42 88.3500   1
  -1   6   0 1354.96 102.370   1
   1   6   0 1368.97 81.9900   1
  -1  -6   0 1302.93 120.580   1
   1   6   0 1308.16 93.4700   1
   1   6   0 1451.43 84.2900   1
  -1   6   0 1298.99 78.9500   1
  -1  -6   0 1336.62 114.230   1
   1  -6   0 1500.54 116.730   1
  -1   6   1 5352.39 257.980   1
   1   6  -1 5438.42 273.000   1
  -1   6   1 5971.03 255.690   1
   1   6  -1 5553.84 238.840   1
  -1  -6   1 5299.72 231.340   1
   1  -6  -1 5636.92 251.440   1
  -1  -6   1 5842.77 251.520   1
  -1  -6   1 6554.86 322.330   1
   1  -6  -1 5636.12 248.990   1
   1   6  -1 5260.17 250.930   1
  -1   6   1 5505.33 256.980   1
   1   6  -1 5458.48 257.940   1
   1  -6  -1 5883.66 286.100   1
   4  -5  -2 4821.76 229.710   1
   4   5  -2 4622.51 252.780   1
   4  -5  -2 4582.95 229.550   1
   4   5  -2 4558.85 222.230   1
  -4   5   2 3863.10 190.520   1
  -4  -5   2 4579.18 243.660   1
   4   5  -2 4278.45 195.620   1
   4  -5  -2 3936.53 183.390   1
   4   5  -2 4653.98 201.160   1
  -4  -5   2 3976.43 185.630   1
   4  -5  -2 4657.87 205.570   1
  -4  -5   2 4539.78 246.990   1
   6   3  -5 13482.2 430.360   1
  -6  -3   5 13186.1 440.580   1
   6  -3  -5 14504.5 462.330   1
   6   3  -5 13665.3 522.240   1
  -6   3   5 14361.8 487.930   1
  -6  -3   5 13609.8 481.630   1
   6  -3  -5 14982.7 513.070   1
   6   3  -5 13845.0 475.480   1
  -7   0   2 119920. 8183.12   1
   7   0  -2 124475. 8501.44   1
  -7   0   2 117086. 8007.74   1
   1   3   9 6191.53 272.750   1
  -1  -3  -9 5571.69 248.770   1
   1   3   9 5758.74 250.130   1
  -1  -3  -9 5604.98 241.220   1
  -1  -3  -9 5794.81 282.090   1
  -1   3  -9 5373.53 229.790   1
   1  -3   9 5520.05 240.950   1
   1  -3   9 6170.13 329.690   1
  -1   3  -9 5686.07 291.730   1
   7   0  -5 -9.9800 57.3500   1
  -7   0   5 21.8500 71.5600   1
   1  -3 -10 541.740 49.6100   1
  -1   3  10 633.710 52.2200   1
   1  -3 -10 582.410 43.8000   1
  -1   3  10 649.970 47.1900   1
   1  -3 -10 641.560 47.6900   1
   1   3 -10 586.800 92.5000   1
   1   3 -10 585.320 43.2400   1
  -1  -3  10 558.360 42.7800   1
   1   3 -10 612.930 49.9400   1
   2  -2   9 29079.9 621.320   1
   2   2   9 29095.8 622.670   1
  -2   2  -9 28703.7 617.830   1
  -2  -2  -9 27135.7 581.390   1
   2   2   9 28129.5 611.700   1
  -2  -2  -9 26940.8 675.090   1
  -2   2  -9 27660.2 806.780   1
   4   5  -1 42962.2 901.260   1
  -4  -5   1 39203.3 843.020   1
   4   5  -1 43478.6 936.390   1
  -4  -5   1 43382.7 1010.79   1
   4   5  -1 41047.6 941.430   1
  -4  -5   1 42151.0 956.020   1
   4   5  -1 43772.9 952.650   1
   4  -5  -1 44061.2 974.780   1
   4  -5  -1 44681.7 992.690   1
   4  -5  -1 43546.6 916.910   1
   4  -5  -1 43023.0 907.700   1
   4  -5  -3 1101.44 73.6500   1
   4  -5  -3 1123.29 73.1100   1
  -4   5   3 1046.65 69.2100   1
   4   5  -3 1132.23 88.9200   1
   4  -5  -3 1101.60 84.3700   1
   4  -5  -3 1116.20 92.3200   1
  -4  -5   3 996.980 102.250   1
  -4  -5   3 1035.16 121.560   1
   4   5  -3 1113.32 118.410   1
  -4  -5   3 961.170 66.8700   1
  -4   5   3 977.880 73.5600   1
  -4   5   3 1133.50 67.5500   1
   4   5  -3 1112.20 74.9000   1
   4   5  -3 1010.11 64.6400   1
  -4  -1  -7 36647.1 805.170   1
  -4   1  -7 33488.5 735.690   1
   4   1   7 33810.4 714.520   1
   4  -1   7 34934.3 739.010   1
  -4  -1  -7 31779.2 866.460   1
   4   1   7 37930.3 874.930   1
   2  -2 -11 264.150 31.2600   1
  -2   2  11 293.310 37.3300   1
   2   2 -11 165.180 30.4300   1
   2  -2 -11 339.200 35.2500   1
   2  -2 -11 267.560 44.3200   1
   2   2 -11 279.940 115.630   1
   2   2 -11 223.810 40.4500   1
  -2   2  11 298.310 42.7700   1
   2  -2 -11 357.550 44.1800   1
   0  -6  -2 11586.2 396.640   1
   0  -6  -2 10992.5 374.200   1
   0   6   2 10224.0 377.070   1
   0   6  -2 10300.9 397.240   1
   0  -6  -2 10739.9 388.380   1
   0  -6   2 10640.6 397.310   1
   0   6  -2 10181.4 341.260   1
   0   6   2 11388.6 393.700   1
   0  -6   2 11263.2 369.930   1
   0  -6  -2 9960.26 332.030   1
   0  -6   2 10741.3 364.700   1
   0   6  -2 10721.5 346.860   1
   0   6  -2 10877.2 377.880   1
   0   6   2 11213.6 362.760   1
   0   6   2 10794.3 354.700   1
  -7   1   3 31785.3 757.290   1
  -7  -1   3 33673.2 737.940   1
  -7  -1   3 31074.5 768.330   1
   7  -1  -3 36335.3 803.480   1
   7   1  -3 34425.8 775.450   1
   7   1  -3 35470.5 870.770   1
   7   1  -4 21987.9 1553.29   1
  -7  -1   4 19802.7 675.520   1
  -7  -1   4 21618.3 1489.80   1
   7   1  -4 21866.5 1517.83   1
  -7   1   4 22033.0 1535.04   1
   4   1 -11 11148.7 364.360   1
  -4   1  11 11864.9 388.340   1
  -4  -1  11 11738.2 382.600   1
   4  -1 -11 11416.4 402.570   1
   4   1 -11 11580.2 400.660   1
   4  -1 -11 12166.5 397.740   1
   4   1 -11 11908.4 391.480   1
   4  -1 -11 11493.9 375.390   1
   4   1 -11 11435.9 377.000   1
   3  -3   7 14929.0 558.850   1
   3   3   7 14984.0 521.490   1
  -3  -3  -7 13807.3 520.770   1
  -3  -3  -7 14153.7 467.600   1
  -3   3  -7 13540.0 443.880   1
   3   3   7 13287.2 435.900   1
  -3  -3  -7 13695.1 455.710   1
   3  -3   7 13589.6 435.030   1
   3   3   7 14063.9 450.030   1
  -1   6  -1 13490.5 494.980   1
   1   6   1 14203.7 455.680   1
  -1  -6  -1 12303.4 406.480   1
   1   6   1 13194.4 456.970   1
  -1   6  -1 13026.1 443.210   1
  -1   6  -1 13386.9 443.730   1
   1   6   1 12587.8 415.200   1
  -1  -6  -1 13463.1 477.130   1
   1  -6   1 13850.1 496.020   1
   1   6   1 13548.5 500.960   1
   1  -6   1 13248.6 438.980   1
  -1   6  -1 13540.6 431.780   1
  -1  -6  -1 12191.3 403.260   1
  -1  -6  -1 13212.0 480.120   1
  -1  -6   2 32615.8 709.390   1
  -1   6   2 32058.7 680.640   1
   1   6  -2 33832.0 716.410   1
  -1   6   2 33943.1 743.090   1
   1   6  -2 32703.4 763.490   1
   1  -6  -2 31378.0 706.700   1
  -1   6   2 32605.3 771.400   1
   1   6  -2 31704.5 769.540   1
  -1  -6   2 32737.4 766.810   1
  -1   6   2 32932.4 747.570   1
   1   6  -2 33733.8 744.900   1
   1  -6  -2 32305.2 695.870   1
  -1  -6   2 34411.8 737.370   1
   1  -6  -2 32724.0 717.010   1
   1  -6  -2 33197.8 772.800   1
   0   1  11 8563.31 305.540   1
   0   1 -11 7646.95 318.170   1
   0  -1 -11 7900.91 327.310   1
   0  -1  11 7791.20 330.250   1
   0   1 -11 8542.98 373.170   1
   0   1  11 8866.21 303.160   1
   0  -1  11 8722.77 295.450   1
   3  -3 -10 40048.7 847.880   1
   3  -3 -10 43057.8 899.810   1
   3  -3 -10 43942.8 936.540   1
  -3   3  10 41792.3 895.740   1
   3  -3 -10 44042.9 951.140   1
  -3   3  10 43830.9 936.310   1
  -3  -3  10 44534.1 948.140   1
   3   3 -10 41447.7 1044.98   1
   3   3 -10 41529.2 870.240   1
   3   3 -10 41838.4 893.780   1
  -6   0   9 20.5500 51.1300   1
   6   0  -9 35.7200 63.8200   1
  -3  -5  -3 28143.8 701.190   1
  -3  -5  -3 27681.8 657.200   1
   3   5   3 27284.8 652.270   1
   3   5   3 28601.6 636.600   1
   3   5   3 27804.3 591.600   1
   3   5   3 26052.0 569.110   1
   3  -5   3 27366.9 586.130   1
  -3   5  -3 26677.7 720.100   1
   3  -5   3 28513.2 663.060   1
  -3  -2  -8 18283.9 652.940   1
  -3  -2  -8 17389.4 562.330   1
   3  -2   8 18637.4 588.030   1
   3   2   8 18124.1 580.170   1
  -3  -2  -8 17368.5 556.320   1
  -3   2  -8 17968.7 580.930   1
   3  -5  -6 606.820 74.2500   1
  -3   5   6 419.230 47.1900   1
   3  -5  -6 602.310 42.0800   1
   3  -5  -6 528.210 52.8000   1
  -3   5   6 469.300 38.2000   1
   3  -5  -6 540.220 54.0000   1
   3   5  -6 595.990 96.1900   1
  -3  -5   6 610.900 115.150   1
   3   5  -6 607.540 53.7400   1
  -3  -5   6 526.060 43.6600   1
   3   5  -6 510.760 45.1600   1
   3   5  -6 454.310 59.6100   1
  -3  -5   6 541.670 56.0600   1
   7  -1  -2 39191.8 859.610   1
   7   1  -2 36161.4 798.770   1
  -7  -1   2 37688.4 819.000   1
   7   1  -2 36681.1 920.210   1
  -7  -1   2 36819.4 900.870   1
  -7   1   2 35963.0 826.890   1
  -7  -1   5 5175.04 238.990   1
  -7   1   5 4734.05 239.320   1
  -7  -1   5 4626.89 234.150   1
   7  -1  -5 5385.49 266.730   1
  -7   1   5 4723.31 206.770   1
   7   1  -5 4939.08 214.390   1
   7   1  -5 5241.81 257.670   1
   3   2 -11 45487.3 1110.95   1
  -3   2  11 46996.2 935.990   1
   3  -2 -11 45167.9 884.700   1
   3   2 -11 44643.2 866.050   1
   3  -2 -11 47644.3 950.920   1
  -3   2  11 44180.3 871.830   1
   3   2 -11 42645.5 831.960   1
   3  -2 -11 44381.8 860.630   1
   3  -2 -11 45425.4 909.080   1
  -3  -2  11 45117.5 875.650   1
  -1   2 -10 2101.21 127.460   1
   1   2  10 2402.98 114.740   1
  -1  -2 -10 2371.10 139.200   1
  -1   2 -10 2384.66 161.710   1
   1   2  10 2393.29 120.650   1
  -1  -2 -10 2112.09 131.740   1
   1  -2  10 2374.01 114.440   1
  -1  -2 -10 2104.09 125.290   1
  -1   2  11 5886.02 262.880   1
  -1  -2  11 6028.92 269.640   1
   1  -2 -11 5889.78 263.620   1
   1  -2 -11 5580.37 248.630   1
  -1  -2  11 5573.65 255.170   1
  -1   2  11 6141.46 273.670   1
   1   2 -11 5694.34 323.490   1
   1   2 -11 5750.45 252.130   1
   1  -2 -11 5737.00 249.590   1
   1   2 -11 6137.31 276.910   1
   4   5   0 6651.32 260.410   1
   4   5   0 6369.87 337.870   1
  -4  -5   0 6668.00 280.260   1
  -4  -5   0 6468.28 291.220   1
   4   5   0 6740.33 252.380   1
  -4  -5   0 6076.65 281.330   1
   4   5   0 6407.47 299.010   1
   4   5   0 6507.22 249.120   1
   4  -5   0 6119.98 292.870   1
   4  -5   0 6717.34 259.130   1
  -4   5   0 5580.24 294.560   1
   4  -5   0 6731.21 240.590   1
  -4  -5   4 8147.03 327.600   1
  -4   5   4 7044.33 261.990   1
  -4  -5   4 8167.91 358.360   1
  -4   5   4 8085.05 288.210   1
   4   5  -4 8127.55 352.320   1
  -4   5   4 7877.35 274.470   1
  -4  -5   4 7757.52 283.240   1
   4   5  -4 8522.34 300.980   1
   4  -5  -4 7310.11 257.270   1
   4  -5  -4 8912.25 313.530   1
   4   5  -4 8076.50 298.040   1
   4   5  -4 8325.36 327.760   1
   4  -5  -4 8334.46 320.320   1
  -7   0   1 199.490 72.9000   1
   7   0  -1 156.200 51.4300   1
  -6  -2  -2 659.650 77.5900   1
  -6   2  -2 889.010 87.4300   1
   6  -2   2 705.850 62.8900   1
   6   2   2 638.250 57.7500   1
   6  -2   2 838.580 67.9700   1
  -6  -2  -2 677.180 59.8500   1
   6   2   2 680.980 95.7400   1
  -6  -2  -2 994.050 127.670   1
   5   4   1 1914.35 125.440   1
   5   4   1 1864.69 112.150   1
  -5  -4  -1 1787.81 119.040   1
   5   4   1 2187.32 172.900   1
  -5  -4  -1 1742.27 158.940   1
  -5  -4  -1 2025.93 150.630   1
   5   4   1 2060.61 130.320   1
  -5   4  -1 1782.89 141.840   1
   5  -4   1 2064.28 134.770   1
   5  -4   1 2032.67 130.710   1
  -7   0   6 114.520 27.6200   1
  -7   0   6 203.770 64.7200   1
   7   0  -6 125.850 66.6000   1
   2   4   7 2605.76 134.880   1
  -2  -4  -7 2172.42 135.250   1
   2   4   7 2593.80 121.710   1
  -2  -4  -7 2467.71 152.060   1
   2   4   7 2495.12 143.200   1
   2   4   7 2218.07 134.770   1
  -2  -4  -7 2047.56 130.420   1
   2  -4   7 2187.05 136.830   1
  -2   4  -7 2366.11 163.100   1
   2  -4   7 2566.72 164.150   1
  -2   4  -7 2352.19 125.450   1
   5  -4  -6 234.170 43.0100   1
  -5   4   6 175.940 27.0500   1
   5  -4  -6 214.090 35.9700   1
   5  -4  -6 194.720 59.0100   1
  -5   4   6 201.570 43.9000   1
   5   4  -6 240.050 37.2900   1
  -5  -4   6 193.620 33.6400   1
   5   4  -6 146.360 57.6200   1
  -6   2   8 8200.03 303.990   1
  -6  -2   8 7652.05 278.740   1
   6  -2  -8 8944.43 347.330   1
  -6  -2   8 8528.13 320.910   1
   6   2  -8 8449.49 339.520   1
  -6   2   8 8125.44 296.560   1
   6   2  -8 9047.04 318.820   1
   6   2  -8 8856.46 425.180   1
   6   3   0 5192.21 241.450   1
   6   3   0 5491.29 292.540   1
  -6  -3   0 5870.05 317.600   1
  -6  -3   0 5353.45 246.150   1
   6   3   0 4657.01 204.590   1
  -6  -3   0 5756.91 290.150   1
   6  -3   0 5594.60 256.180   1
  -6   3   0 5261.43 285.930   1
   2  -4  -9 2118.24 133.640   1
  -2   4   9 2128.15 137.220   1
   2  -4  -9 1823.54 115.470   1
   2  -4  -9 1923.85 118.970   1
  -2   4   9 1943.59 117.300   1
  -2   4   9 2152.55 133.200   1
   2  -4  -9 2045.91 122.440   1
   2   4  -9 1928.13 116.300   1
   2   4  -9 2043.60 128.210   1
   2   4  -9 1963.21 131.080   1
  -2  -4   9 2147.84 197.070   1
   2   4  -9 1927.23 170.330   1
  -6   1  -3 18709.0 453.790   1
  -6  -1  -3 17640.0 441.890   1
   6   1   3 19531.9 416.030   1
   6  -1   3 19751.5 413.390   1
  -6  -1  -3 17430.2 368.760   1
   6  -3  -6 4262.87 190.840   1
   6   3  -6 3571.93 226.790   1
   6   3  -6 4200.86 215.100   1
  -6   3   6 4090.46 201.700   1
  -6  -3   6 3944.70 205.170   1
   6  -3  -6 4378.75 222.490   1
   6   3  -6 4124.09 184.620   1
  -6  -3   6 4147.08 195.840   1
   1   5   6 735.020 83.5200   1
   1   5   6 697.410 53.3400   1
   1   5   6 729.410 52.6900   1
  -1  -5  -6 596.920 47.1500   1
  -1  -5  -6 564.130 85.6200   1
  -1  -5  -6 602.690 51.2100   1
  -1  -5  -6 754.080 57.8100   1
   1   5   6 820.930 67.8800   1
  -1   5  -6 658.970 88.0000   1
  -1   5  -6 630.830 47.7500   1
   1  -5   6 808.840 109.090   1
   1  -5   6 660.610 49.6600   1
   1  -5   6 577.110 55.3300   1
  -1   5   7 3006.56 137.540   1
   1  -5  -7 3039.61 147.760   1
   1  -5  -7 3074.35 140.730   1
  -1   5   7 3250.87 166.810   1
   1  -5  -7 2932.84 162.240   1
   1  -5  -7 3163.09 153.090   1
  -1   5   7 3355.00 163.480   1
   1   5  -7 2910.04 152.310   1
   1   5  -7 3131.09 143.000   1
   1   5  -7 2887.53 189.910   1
  -1  -5   7 2892.06 187.200   1
  -1  -5   7 2990.97 147.410   1
   1   5  -7 2856.73 142.510   1
   1   5  -7 2913.33 137.330   1
  -1  -4  -8 36078.2 778.500   1
   1   4   8 38098.2 766.000   1
  -1  -4  -8 37540.6 741.240   1
  -1  -4  -8 37537.3 740.460   1
   1   4   8 38284.0 759.140   1
   1  -4   8 39333.0 763.060   1
  -1   4  -8 36461.7 816.940   1
  -1   4  -8 35426.7 692.060   1
   1  -4   8 39171.0 791.550   1
   1  -4   8 39487.6 879.380   1
  -1   4   9 9379.48 327.450   1
  -1   4   9 9010.54 313.080   1
   1  -4  -9 8358.66 300.890   1
   1  -4  -9 8249.43 292.910   1
  -1   4   9 8840.01 320.720   1
   1  -4  -9 9222.29 349.040   1
   1  -4  -9 8521.94 294.560   1
  -1  -4   9 9032.00 382.170   1
  -1  -4   9 8378.92 293.480   1
   1   4  -9 8326.24 294.570   1
   1   4  -9 7867.36 285.100   1
   1   4  -9 8419.12 290.710   1
   1   4  -9 8193.93 368.950   1
  -6  -1   9 453.220 56.1200   1
   6  -1  -9 466.910 69.1000   1
   6   1  -9 523.890 78.3700   1
   6   1  -9 417.400 43.0800   1
  -6   1   9 438.610 44.6400   1
  -6   1   9 489.040 63.9200   1
  -6  -1   9 436.140 43.6100   1
  -1  -6  -2 928.800 105.100   1
   1  -6   2 1026.61 106.010   1
   1   6   2 1029.43 103.530   1
  -1   6  -2 852.960 98.2200   1
   1  -6   2 1114.21 79.0300   1
   1   6   2 834.540 70.3900   1
  -1  -6  -2 898.640 68.3100   1
  -1   6  -2 960.730 67.0300   1
  -1  -6  -2 881.090 69.4300   1
   1   6   2 886.770 61.8700   1
  -1  -6  -2 842.430 78.2200   1
   1   6   2 901.420 64.5600   1
  -1   6  -2 854.930 65.9400   1
   4   4   4 53029.1 1052.86   1
  -4  -4  -4 50742.4 1025.03   1
  -4  -4  -4 48457.7 967.470   1
   4   4   4 51607.1 1006.63   1
   4   4   4 54546.3 1044.96   1
  -4  -4  -4 51990.0 1130.43   1
  -4   4  -4 48564.1 1055.84   1
   4  -4   4 55315.3 1136.74   1
   1   6  -3 4155.85 228.120   1
   1  -6  -3 3869.13 186.320   1
  -1   6   3 4014.46 201.560   1
  -1   6   3 4310.96 200.840   1
   1   6  -3 4113.83 214.670   1
   1   6  -3 4214.06 209.430   1
   1  -6  -3 4076.43 193.120   1
  -1  -6   3 3890.62 180.980   1
  -1  -6   3 3643.37 177.810   1
   1  -6  -3 3941.05 186.240   1
   1   6  -3 4132.89 185.000   1
  -1   6   3 4058.47 184.110   1
  -1  -6   3 4034.73 229.410   1
   1  -6  -3 3806.74 186.380   1
  -1   6   3 3892.10 221.390   1
   1  -6  -3 3976.95 211.080   1
   0  -6  -3 909.200 67.5500   1
   0   6   3 916.620 64.9500   1
   0  -6  -3 859.030 64.1900   1
   0   6  -3 847.060 62.1500   1
   0  -6  -3 802.940 65.8800   1
   0   6   3 779.220 66.2400   1
   0   6   3 830.540 59.6700   1
   0   6  -3 768.030 55.2100   1
   0  -6   3 820.490 101.040   1
   0  -6  -3 638.900 92.8600   1
   0   6  -3 679.490 82.7000   1
   0   6   3 799.820 76.8300   1
   0  -6   3 866.780 68.7000   1
   0   6  -3 779.910 67.5800   1
  -4  -4   8 3534.09 171.010   1
   4  -4  -8 3620.85 181.100   1
   4   4  -8 3527.66 187.880   1
   4  -4  -8 3338.72 153.320   1
  -4   4   8 2975.15 142.390   1
   4   4  -8 3392.05 154.650   1
  -4  -4   8 2957.01 148.860   1
   4   4  -8 3272.80 214.300   1
   4   4  -8 2925.50 150.350   1
   4  -4  -8 3243.27 153.780   1
   4   4  -8 3453.38 163.880   1
  -4   4   8 3291.09 156.270   1
  -4  -4   8 3619.40 230.740   1
  -4   4   8 3088.40 143.860   1
  -2   5  -5 5204.27 274.800   1
  -2  -5  -5 5107.05 238.020   1
  -2   5  -5 5187.26 247.050   1
   2   5   5 5552.69 282.970   1
  -2  -5  -5 5811.06 302.850   1
   2  -5   5 5439.54 275.220   1
   2   5   5 5199.25 230.900   1
   2  -5   5 4942.91 230.710   1
   2   5   5 5451.16 239.580   1
  -2  -5  -5 4838.15 222.120   1
  -2  -5  -5 5633.81 253.760   1
   2   5   5 5814.83 267.260   1
   2  -5   5 5621.90 245.950   1
   2   5  -7 13832.2 468.710   1
   2  -5  -7 13399.2 460.510   1
   2   5  -7 12213.9 434.410   1
   2   5  -7 13184.8 458.530   1
   2  -5  -7 13921.1 479.490   1
   2   5  -7 13922.1 556.890   1
   2  -5  -7 14197.3 511.330   1
  -2  -5   7 12998.3 464.570   1
  -2  -5   7 14073.7 482.620   1
  -2   5   7 13487.4 479.310   1
   2  -5  -7 13728.0 481.360   1
   2  -5  -7 14501.8 658.550   1
  -2   5   7 14315.4 660.690   1
  -2   5   7 13420.5 457.650   1
  -2  -5   7 14507.4 720.330   1
  -2  -6   1 1721.16 109.400   1
   2   6  -1 1852.49 113.340   1
   2   6  -1 1606.26 113.320   1
  -2  -6   1 1632.04 142.690   1
  -2   6   1 1680.41 129.840   1
   2  -6  -1 2075.79 148.940   1
   2   6  -1 2167.66 159.980   1
  -2  -6   1 2030.69 163.170   1
  -2   6   1 1682.76 108.870   1
  -2   6   1 1634.84 116.530   1
   2  -6  -1 1963.52 126.150   1
   2   6  -1 1641.77 115.480   1
  -2  -6   1 1783.36 111.600   1
  -2   6   1 1788.58 109.640   1
  -7   1   1 38236.0 846.920   1
  -7  -1   1 35317.6 711.010   1
   7   1  -1 38219.1 878.850   1
  -7  -1   1 37121.7 820.870   1
   7  -1  -1 37340.4 754.940   1
   0  -3 -10 3527.79 159.580   1
   0  -3 -10 3586.21 193.200   1
   0   3 -10 3665.36 165.110   1
   0   3  10 3739.22 171.260   1
   0  -3  10 3523.25 166.830   1
   0  -3 -10 3489.73 167.850   1
   0   3 -10 3963.57 238.380   1
   0  -3 -10 3412.25 159.610   1
   0   3  10 3990.56 187.990   1
  -7   1   6 908.310 91.0100   1
  -7  -1   6 806.370 81.4400   1
   7  -1  -6 880.050 91.3400   1
   7   1  -6 958.900 95.4000   1
   7   1  -6 964.280 64.8400   1
  -7   1   6 797.650 58.9800   1
  -7  -1   6 770.300 59.6900   1
   2   6   0 2727.28 141.180   1
  -2  -6   0 2749.99 169.410   1
  -2  -6   0 2744.22 143.210   1
   2   6   0 2884.26 134.260   1
  -2   6   0 2613.54 167.900   1
   2  -6   0 2997.47 172.990   1
  -2  -6   0 2980.79 183.160   1
  -2   6   0 2881.48 141.120   1
   2  -6   0 2980.08 143.630   1
   2   6   0 3113.95 166.540   1
  -2  -6   0 2711.53 134.870   1
  -2   6   0 2982.01 137.980   1
   2   6   0 2876.39 174.910   1
  -2  -6   2 2969.52 149.280   1
  -2   6   2 3331.05 151.740   1
   2   6  -2 3063.80 174.220   1
   2   6  -2 3143.72 170.580   1
   2   6  -2 3106.72 196.590   1
  -2  -6   2 3217.30 194.630   1
   2  -6  -2 3347.84 179.550   1
  -2  -6   2 3172.24 193.760   1
   2   6  -2 3471.12 159.860   1
  -2   6   2 3170.50 157.020   1
  -2   6   2 3498.68 178.130   1
   2  -6  -2 3298.41 157.570   1
   2   6  -2 3375.06 174.030   1
  -2  -6   2 3232.53 151.650   1
   5   2   5 1748.68 134.430   1
  -5  -2  -5 1929.29 211.570   1
  -5  -2  -5 1481.41 99.1000   1
   5  -2   5 1581.89 101.060   1
  -5   2  -5 1628.80 115.990   1
  -5  -2  -5 1835.73 125.290   1
  -5  -2  -5 1601.76 108.580   1
   5   2   5 1612.77 101.330   1
  -2   0 -10 163.950 35.0800   1
   2   0  10 144.310 27.8500   1
   2   0 -12 251.580 36.3400   1
  -2   0  12 322.990 44.5400   1
  -2   0  12 304.490 44.1100   1
   2   0 -12 389.570 51.4400   1
   2   0 -12 373.020 42.8700   1
   4   5   1 5861.25 267.550   1
  -4  -5  -1 6116.34 304.540   1
   4   5   1 6637.61 291.890   1
  -4  -5  -1 6111.91 322.440   1
   4   5   1 5971.63 274.220   1
  -4  -5  -1 5686.37 263.890   1
   4   5   1 6333.74 295.330   1
   4  -5   1 6142.40 279.370   1
  -4   5  -1 5136.00 307.410   1
   4  -5   1 6055.41 289.590   1
   4  -5   1 6098.45 264.420   1
   5   2 -10 576.970 51.4800   1
   5  -2 -10 647.740 57.3600   1
  -5  -2  10 612.350 43.3400   1
   5   2 -10 610.390 46.9200   1
   5  -2 -10 545.360 55.1200   1
   5   2 -10 592.450 67.3100   1
   5  -2 -10 584.980 75.2900   1
  -5  -2  10 539.420 63.6300   1
   5   2 -10 936.460 175.430   1
  -5   2  10 583.340 61.7100   1
   3  -4   6 861.210 60.0000   1
  -3   4  -6 919.260 68.1600   1
  -3  -4  -6 853.570 67.8800   1
   3   4   6 978.080 66.4600   1
  -3   4  -6 796.780 80.1100   1
   3   4   6 889.120 86.1300   1
   3  -4   6 1159.79 109.590   1
  -3  -4  -6 960.710 109.490   1
   3   4   6 1105.93 80.3300   1
  -3  -4  -6 1109.37 79.0300   1
   3   4   6 1104.27 74.1200   1
  -4  -5   5 11151.8 393.250   1
  -4   5   5 11882.6 405.680   1
   4   5  -5 12106.3 437.040   1
  -4   5   5 12265.7 430.730   1
   4   5  -5 12378.2 503.150   1
  -4   5   5 10449.9 365.940   1
  -4  -5   5 12223.1 451.810   1
   4   5  -5 12891.2 480.430   1
   4  -5  -5 12245.0 449.060   1
   4  -5  -5 12875.0 439.070   1
  -4  -5   5 12765.3 504.720   1
   4   5  -5 12228.6 416.250   1
  -3  -4   9 11608.3 403.510   1
   3   4  -9 10365.6 446.370   1
   3  -4  -9 10032.6 348.970   1
   3   4  -9 10602.4 364.040   1
  -3   4   9 10245.0 357.320   1
  -3   4   9 11093.9 388.120   1
   3  -4  -9 10707.0 368.320   1
   3  -4  -9 10868.7 387.080   1
   3   4  -9 10590.2 378.630   1
   3   4  -9 10060.0 371.780   1
  -3   4   9 10586.3 379.580   1
   3  -4  -9 10406.8 363.490   1
  -3  -4   9 11052.2 467.470   1
   0   5   7 30519.6 638.790   1
   0  -5   7 27533.7 590.210   1
   0  -5  -7 28889.8 641.110   1
   0   5  -7 29482.0 701.660   1
   0  -5   7 30991.8 716.990   1
   0  -5   7 30145.3 606.680   1
   0   5  -7 27615.2 585.230   1
   0  -5  -7 29912.4 603.930   1
   0   5  -7 29372.0 577.870   1
   0  -5  -7 30439.4 621.880   1
   0   5   7 30872.9 606.080   1
   0   5  -7 29457.0 587.190   1
   0  -5  -7 27851.8 562.600   1
   3   0   9 15.1700 16.7000   1
  -3   0  -9 26.6600 23.9600   1
   7   0   0 14985.8 693.160   1
  -7   0   0 11106.2 384.850   1
  -7   0   0 14414.1 695.680   1
   3   0 -12 23359.0 467.380   1
   3   0 -12 24721.2 509.360   1
   3   0 -12 23057.8 502.070   1
  -3   0  12 23081.3 477.340   1
   7   0  -7 -44.290 55.8800   1
   4  -3   6 1205.08 77.1500   1
  -4   3  -6 1071.70 85.6200   1
  -4  -3  -6 1217.90 85.9300   1
  -4  -3  -6 1194.20 119.520   1
  -4  -3  -6 1221.35 87.5400   1
   4   3   6 1201.33 77.0300   1
   4  -3   6 1253.29 115.070   1
   4   3   6 1261.35 102.540   1
   5  -3   4 1227.99 99.5300   1
   5   3   4 1095.00 101.670   1
  -5  -3  -4 1170.65 133.470   1
  -5  -3  -4 1118.93 80.0000   1
   5  -3   4 1168.46 76.9000   1
   5   3   4 1024.69 69.4100   1
  -5  -3  -4 1345.69 101.690   1
  -5   3  -4 1116.92 107.490   1
   2  -6   1 27560.6 562.770   1
   2   6   1 26297.0 544.580   1
   2  -6   1 28462.2 638.470   1
   2   6   1 27624.5 550.250   1
  -2  -6  -1 25725.4 533.430   1
  -2  -6  -1 26076.8 596.390   1
  -2  -6  -1 28409.8 657.650   1
  -2   6  -1 24973.3 588.190   1
  -2   6  -1 26908.4 537.380   1
   2   6   1 26569.2 608.310   1
  -2  -6  -1 28223.8 566.800   1
   2   6   1 25496.6 547.540   1
  -2   6  -1 24683.9 514.200   1
   5   0   6 385.600 42.2300   1
  -5   0  -6 372.960 55.3700   1
  -5   0  -6 525.150 62.4800   1
  -4  -2  -7 5449.07 251.010   1
   4  -2   7 5402.47 241.910   1
   4   2   7 5685.68 250.880   1
  -4   2  -7 5929.74 279.030   1
  -4  -2  -7 5623.00 261.250   1
   4   2   7 5897.35 296.160   1
  -4  -2  -7 5220.65 281.830   1
   2  -6  -3 673.390 64.4200   1
   2   6  -3 662.690 69.6500   1
   2  -6  -3 637.590 47.7900   1
  -2   6   3 723.200 56.1400   1
   2  -6  -3 700.310 90.4300   1
   2   6  -3 497.450 85.9600   1
  -2  -6   3 570.030 101.100   1
  -2   6   3 538.810 55.1400   1
   2   6  -3 587.320 55.8900   1
  -2   6   3 596.600 46.0400   1
  -2  -6   3 460.930 43.2200   1
  -2  -6   3 645.870 53.1000   1
   2  -6  -3 608.280 53.6800   1
   2   6  -3 607.820 55.4400   1
  -2   6   3 565.410 55.4500   1
  -2  -6   3 562.680 68.3100   1
   4  -3 -10 15915.0 336.760   1
   4   3 -10 15067.1 780.930   1
   4   3 -10 16251.9 337.120   1
   4  -3 -10 15628.6 715.950   1
  -4   3  10 15623.2 722.100   1
   4  -3 -10 16328.6 375.280   1
  -4  -3  10 17104.8 374.610   1
   4   3 -10 14494.5 679.780   1
   7  -2  -3 48453.0 976.810   1
  -7  -2   3 45546.6 916.890   1
   7   2  -3 45038.7 918.490   1
  -7  -2   3 46434.9 989.850   1
  -7   2   3 44353.5 953.960   1
   7   2  -3 47381.0 909.400   1
   7   2  -3 46366.6 1042.34   1
  -5  -3   9 1527.72 108.920   1
   5  -3  -9 1274.59 100.000   1
   5   3  -9 1479.59 117.170   1
   5  -3  -9 1356.77 89.0400   1
   5   3  -9 1518.54 182.000   1
  -5   3   9 1336.86 85.8400   1
  -5  -3   9 1451.49 95.9000   1
   5  -3  -9 1473.63 97.9500   1
   5   3  -9 1417.24 89.7200   1
  -5   3   9 1255.44 87.7700   1
  -7  -2   4 19322.3 477.580   1
  -7   2   4 19262.7 466.160   1
   7  -2  -4 19610.6 449.750   1
   7   2  -4 19207.8 445.290   1
   7   2  -4 20041.0 405.050   1
   7   2  -4 17780.8 482.050   1
  -7  -2   4 18854.8 416.670   1
  -4  -2  11 65815.0 1273.62   1
   4   2 -11 62525.7 1250.64   1
   4  -2 -11 66546.4 1281.86   1
   4   2 -11 65197.1 1255.67   1
   4   2 -11 65117.4 1247.47   1
   4  -2 -11 64342.0 1240.26   1
   4   2 -11 63629.1 1236.30   1
  -4   2  11 64032.9 1239.01   1
   4   2 -11 62866.5 1428.82   1
   4  -2 -11 64182.1 1273.35   1
  -6  -3  -1 3906.00 187.460   1
  -6  -3  -1 4643.21 289.790   1
   6   3   1 4852.13 294.900   1
  -6   3  -1 4343.35 246.700   1
  -6  -3  -1 4535.30 245.750   1
   6  -3   1 4867.26 228.860   1
   6   3   1 4200.74 199.620   1
   6   3   1 4501.43 218.800   1
   6   3   1 4445.83 197.930   1
  -5   0  11 -72.910 38.5800   1
   5   0 -11 -44.690 36.4000   1
   2  -1  10 19387.0 401.260   1
  -2  -1 -10 17281.3 434.190   1
   2   1  10 19191.9 400.910   1
  -2   1 -10 18192.5 381.040   1
  -2  -1 -10 19036.3 400.390   1
   2   1  10 18479.1 389.580   1
   0   4  -9 19182.2 502.270   1
   0  -4  -9 18079.9 370.400   1
   0  -4   9 20507.9 535.860   1
   0   4   9 19832.8 405.640   1
   0  -4   9 19688.0 400.680   1
   0   4  -9 18170.6 392.780   1
   0   4   9 19713.8 418.010   1
   0  -4  -9 18663.8 401.380   1
   0  -4  -9 19361.0 411.810   1
   0   4  -9 17832.5 364.280   1
   0  -4  -9 19054.5 464.870   1
  -1  -6  -3 1654.95 117.510   1
   1   6   3 1578.76 97.9500   1
   1  -6   3 1568.47 101.750   1
  -1  -6  -3 1632.50 104.600   1
  -1   6  -3 1568.85 97.6500   1
   1  -6   3 1829.90 141.710   1
  -1   6  -3 1559.64 102.980   1
  -1  -6  -3 1586.52 102.770   1
   1   6   3 1590.29 115.160   1
   1   6   3 1190.92 105.880   1
  -1   6  -3 1352.90 117.980   1
  -1  -6  -3 1374.08 120.610   1
   1   6   3 1432.86 92.8900   1
   1  -6  -4 30613.3 661.850   1
   1  -6  -4 30593.5 633.440   1
  -1  -6   4 27541.9 561.850   1
   1   6  -4 29884.4 713.040   1
  -1  -6   4 30711.5 688.290   1
   1   6  -4 29646.8 622.310   1
   1  -6  -4 29069.7 595.820   1
   1   6  -4 29816.5 593.820   1
  -1   6   4 29989.9 590.870   1
  -1   6   4 30734.5 613.730   1
   1  -6  -4 29837.3 610.770   1
   1   6  -4 28260.9 679.970   1
  -1  -6   4 27930.0 596.620   1
  -1   6   4 31139.9 649.980   1
   1  -6  -4 30973.2 620.240   1
   1   6  -4 28768.3 617.020   1
   0   2 -11 508.620 92.5400   1
   0  -2  11 400.620 44.0800   1
   0  -2 -11 328.620 41.0400   1
   0   2  11 500.820 48.9300   1
   0   2 -11 357.990 39.6400   1
   0  -2 -11 390.620 43.1500   1
   0   2  11 421.700 49.8900   1
   0  -2  11 416.640 44.6500   1
   2   1 -12 3835.86 171.800   1
  -2   1  12 3695.10 176.340   1
  -2  -1  12 3851.96 179.790   1
  -2   1  12 3852.54 181.280   1
   2  -1 -12 3807.34 175.680   1
   2   1 -12 4065.28 194.540   1
   2  -1 -12 4364.41 205.820   1
   2  -1 -12 4048.37 181.400   1
  -2  -1  12 3537.06 168.070   1
   6  -3  -7 11878.2 405.810   1
   6   3  -7 13187.6 449.080   1
  -6  -3   7 11773.3 413.170   1
  -6   3   7 12916.5 462.810   1
  -6  -3   7 12760.1 466.660   1
   6  -3  -7 14041.2 515.370   1
   6   3  -7 13118.0 491.270   1
  -5  -4  -2 19543.9 477.240   1
   5   4   2 20264.0 429.620   1
   5   4   2 20310.1 407.820   1
  -5  -4  -2 19225.3 433.650   1
  -5  -4  -2 20258.3 532.750   1
   5   4   2 21171.4 511.050   1
  -5   4  -2 20145.0 529.350   1
   5  -4   2 20407.8 433.660   1
   1   0  11 52.5300 27.2600   1
   1   0 -12 287.390 37.3200   1
  -1   0  12 287.080 43.7500   1
  -1   0  12 312.870 40.0900   1
   5   4  -7 20658.5 572.300   1
  -5  -4   7 21294.9 555.170   1
  -5   4   7 19561.0 409.990   1
   5   4  -7 20750.5 422.630   1
  -5  -4   7 20629.9 463.880   1
   5  -4  -7 21220.1 443.560   1
   5   4  -7 19304.7 456.950   1
   5  -4  -7 20975.3 466.990   1
  -5   4   7 20825.3 443.590   1
   5  -4  -7 19995.2 411.360   1
  -5   4   7 18995.1 401.430   1
  -5  -4   7 19290.2 418.350   1
   3   5   4 1695.39 133.340   1
   3  -5   4 2108.65 149.940   1
  -3  -5  -4 1942.28 150.290   1
   3  -5   4 2044.71 123.650   1
   3   5   4 2289.99 145.030   1
   3  -5   4 1928.81 120.030   1
   3   5   4 1939.66 124.500   1
  -3  -5  -4 2037.79 137.930   1
  -3  -5  -4 2052.02 133.160   1
  -3   5  -4 2034.04 154.090   1
  -3  -5  -4 1682.66 113.490   1
   3   5   4 2017.77 121.810   1
   3  -1   9 8444.26 291.960   1
  -3   1  -9 8334.58 299.560   1
   3   1   9 8433.12 297.410   1
  -3  -1  -9 7831.41 277.330   1
  -3  -1  -9 7985.96 354.500   1
   3   5  -7 24837.6 544.640   1
   3  -5  -7 27716.9 557.210   1
  -3   5   7 25881.3 541.970   1
   3   5  -7 27684.7 551.610   1
  -3  -5   7 26181.5 549.190   1
   3   5  -7 27366.1 566.150   1
  -3   5   7 26138.0 522.920   1
   3  -5  -7 28190.1 558.460   1
  -3  -5   7 28337.9 697.430   1
   3   5  -7 26083.8 648.290   1
   3  -5  -7 27295.5 598.900   1
  -3   5   7 27960.0 574.440   1
   3  -5  -7 25317.8 515.620   1
   3  -5  -7 27261.8 576.950   1
   0  -6  -4 45299.8 941.970   1
   0  -6  -4 42892.3 867.380   1
   0   6   4 45672.1 895.880   1
   0   6   4 44933.0 873.000   1
   0  -6  -4 47447.6 928.270   1
   0  -6  -4 45950.1 922.810   1
   0   6   4 41622.0 850.130   1
   0   6  -4 42022.0 843.780   1
   0  -6   4 46141.3 986.520   1
   0  -6   4 45288.5 892.190   1
   0   6  -4 42214.9 935.130   1
   0   6   4 43682.7 932.780   1
   0   6  -4 45611.6 884.560   1
   7   1   0 18108.3 392.910   1
  -7   1   0 17919.3 459.540   1
  -7  -1   0 18469.8 489.960   1
   7   1   0 16852.8 473.470   1
   7   2  -2 4326.66 189.880   1
   7   2  -2 4847.28 239.340   1
   7  -2  -2 4875.08 237.110   1
  -7  -2   2 4730.59 237.900   1
  -7   2   2 4466.89 243.240   1
  -7  -2   2 4352.57 206.120   1
   7   2  -2 4923.26 287.290   1
   7   2  -5 11343.9 472.040   1
  -7  -2   5 11222.3 396.450   1
   7  -2  -5 11430.8 422.250   1
  -7   2   5 10477.7 401.210   1
  -7  -2   5 10401.5 392.770   1
   7   2  -5 11573.6 427.660   1
   7   2  -5 10331.9 352.990   1
  -3   1  12 17006.9 374.340   1
   3  -1 -12 16658.1 372.500   1
   3   1 -12 15563.8 731.130   1
   3  -1 -12 15872.7 328.570   1
   3   1 -12 15875.6 331.130   1
   3   1 -12 16272.7 338.950   1
   3   1 -12 16634.2 355.420   1
   3  -1 -12 17235.8 363.250   1
  -3   1  12 17243.9 370.060   1
   7  -1  -7 7354.57 301.950   1
  -7   1   7 6745.51 251.260   1
  -7   1   7 6605.93 268.230   1
  -7  -1   7 6790.79 265.210   1
   7   1  -7 7223.36 292.980   1
   7   1  -7 7427.55 260.940   1
  -7  -1   7 6840.74 251.490   1
  -5  -1  -6 2215.12 134.790   1
   5   1   6 2552.28 127.650   1
  -5  -1  -6 2398.68 134.210   1
  -5   1  -6 2414.27 131.740   1
   5  -1   6 2573.81 127.380   1
  -5  -1  -6 2530.01 143.660   1
   5   1   6 2726.19 160.550   1
  -5   1  -6 2639.18 142.430   1
   6   0   4 13113.7 522.820   1
   6   0   4 13644.1 471.910   1
  -6   0  -4 13877.8 509.090   1
  -6  -2  -3 631.440 118.140   1
  -6  -2  -3 532.340 53.0900   1
   6   2   3 506.750 53.7300   1
   6   2   3 635.180 93.0800   1
   6  -2   3 656.140 60.6600   1
  -6  -2  -3 663.080 72.5000   1
  -6   2  -3 509.530 70.9800   1
   5   1 -11 9611.75 335.960   1
   5  -1 -11 10044.2 351.930   1
   5   1 -11 10073.4 354.140   1
  -5   1  11 10288.2 359.510   1
  -5  -1  11 10382.6 365.870   1
   5  -1 -11 9659.90 371.330   1
   5   1 -11 9291.72 367.710   1
   5  -1 -11 10508.0 368.830   1
  -6   0  10 4043.57 185.470   1
  -6   0  10 4466.90 212.430   1
   6   0 -10 4145.30 210.650   1
   6   0 -10 4486.96 202.230   1
   6   2  -9 32227.8 641.730   1
   6   2  -9 28207.5 769.630   1
   6  -2  -9 31705.8 633.950   1
   6   2  -9 29898.4 677.520   1
   6  -2  -9 31229.2 689.230   1
  -6  -2   9 30188.6 626.770   1
  -6   2   9 30146.3 614.040   1
   1   1  11 175.570 35.1600   1
   1   1  11 214.590 31.6700   1
  -1   1 -11 141.260 30.5700   1
  -1  -1 -11 220.410 28.3800   1
   1  -1  11 112.790 27.9800   1
   4   5   2 14849.7 674.590   1
  -4  -5  -2 13269.5 486.770   1
   4   5   2 13984.0 494.770   1
  -4   5  -2 13150.4 554.640   1
   4   5   2 14899.1 712.820   1
   4   5   2 14662.0 684.580   1
  -4  -5  -2 15030.9 741.030   1
   4  -5   2 14673.5 668.810   1
  -4  -5  -2 13170.3 458.590   1
   4  -5   2 13323.3 465.590   1
  -1  -1  12 9833.87 349.510   1
   1  -1 -12 10116.0 351.630   1
  -1  -1  12 10029.3 353.120   1
  -1   1  12 9610.66 339.830   1
   1   1 -12 9580.72 331.310   1
  -1   1  12 9410.15 338.360   1
   1  -1 -12 9304.27 319.530   1
   2   6   2 172.840 29.8400   1
   2   6   2 250.980 39.2300   1
   2  -6   2 333.230 72.0200   1
   2  -6   2 147.950 38.1800   1
   2   6   2 151.350 41.5200   1
  -2  -6  -2 277.120 64.5000   1
  -2  -6  -2 224.350 40.4700   1
  -2   6  -2 232.460 35.6100   1
  -2  -6  -2 184.090 35.9900   1
  -2   6  -2 110.060 31.0200   1
  -2  -6  -2 195.210 48.8700   1
   2   6   2 161.200 69.0400   1
  -2   6  -2 342.680 73.9600   1
   2  -6  -4 236.110 69.3400   1
   2   6  -4 350.560 92.5400   1
  -2  -6   4 423.750 76.8200   1
   2   6  -4 244.080 41.5500   1
   2  -6  -4 308.490 44.8600   1
  -2  -6   4 266.290 37.3500   1
   2   6  -4 317.820 42.1200   1
  -2   6   4 276.290 37.3500   1
   2  -6  -4 208.610 31.5000   1
  -2  -6   4 243.120 35.8900   1
   2   6  -4 215.740 49.1500   1
  -2   6   4 289.180 52.7000   1
   2  -6  -4 240.450 28.4000   1
  -2   6   4 202.860 30.6300   1
   4   5  -6 1178.57 78.6500   1
   4  -5  -6 1445.14 91.3200   1
   4   5  -6 1428.48 115.320   1
   4  -5  -6 1223.53 95.3000   1
  -4  -5   6 1346.12 101.310   1
  -4   5   6 1361.82 90.7500   1
  -4  -5   6 1136.04 80.7300   1
   4   5  -6 1405.10 138.720   1
  -4  -5   6 1542.13 155.930   1
  -4   5   6 1205.46 81.3000   1
   4  -5  -6 1338.30 90.6300   1
   4   5  -6 1159.76 83.9900   1
  -4   5   6 1233.74 78.7500   1
   4   0   8 11002.4 376.570   1
  -4   0  -8 11435.6 403.810   1
  -2   3  -9 9518.97 336.170   1
  -2   3  -9 8812.55 363.680   1
  -2  -3  -9 8637.51 358.060   1
   2  -3   9 8597.08 452.490   1
   2   3   9 9752.62 347.320   1
  -2  -3  -9 9575.84 343.870   1
   2  -3   9 9775.26 344.560   1
   2   3   9 8937.95 313.640   1
  -2  -3  -9 8885.13 314.320   1
  -7  -2   1 20025.8 469.830   1
   7  -2  -1 20707.7 452.970   1
   7   2  -1 20563.5 451.140   1
  -7  -2   1 19368.4 415.640   1
   7   2  -1 21325.6 557.180   1
  -7   2   1 20463.3 515.930   1
   4   0 -12 63869.9 1231.92   1
   4   0 -12 65259.6 1262.15   1
   4   0 -12 68525.2 1318.68   1
   4   0 -12 65003.0 1308.18   1
   7   2  -6 56018.1 1245.52   1
  -7  -2   6 59688.4 1162.51   1
   7   2  -6 59436.5 1136.35   1
   7   2  -6 59816.6 1218.71   1
   7  -2  -6 63232.4 1271.16   1
  -7  -2   6 59250.5 1206.71   1
  -7   2   6 57207.7 1156.94   1
   2   3 -11 478.390 53.3700   1
  -2  -3  11 457.020 45.7900   1
   2  -3 -11 500.780 56.0300   1
  -2   3  11 524.530 52.3700   1
   2  -3 -11 492.480 48.6100   1
   2   3 -11 458.900 45.4600   1
   2  -3 -11 472.660 54.4900   1
  -2   3  11 488.030 55.0100   1
   2   3 -11 282.360 95.9600   1
   2   3 -11 521.260 50.3200   1
   2  -3 -11 444.710 45.5400   1
  -7   0  -1 74.8700 67.7000   1
  -7   0  -1 42.0000 24.6100   1
   7   0   1 -42.240 38.7100   1
  -6  -1  -4 1611.47 104.290   1
  -6   1  -4 1741.29 139.460   1
  -6  -1  -4 1630.32 119.400   1
   6  -1   4 1941.36 122.720   1
   6   1   4 1802.77 115.740   1
   6   1   4 2306.20 181.410   1
  -7   0   8 4697.94 231.240   1
   7   0  -8 4878.46 245.990   1
  -7   0   8 4881.93 230.090   1
  -6  -1  10 192.680 29.2600   1
   6  -1 -10 205.120 39.1900   1
  -6   1  10 238.270 50.8900   1
  -6  -1  10 292.250 58.3000   1
   6  -1 -10 195.540 57.7800   1
   6   1 -10 156.120 45.0200   1
   6   1 -10 198.520 31.3600   1
   4   4   5 1073.93 72.7500   1
  -4  -4  -5 794.570 62.4600   1
   4   4   5 918.740 73.6300   1
  -4  -4  -5 977.740 114.450   1
   4  -4   5 906.460 91.2400   1
   4   4   5 824.950 87.0900   1
  -4   4  -5 883.180 84.4600   1
  -4  -4  -5 871.610 72.3900   1
  -4  -4  -5 832.550 72.9900   1
   4   4   5 812.230 56.9000   1
   4  -4   5 778.360 52.9500   1
  -6  -4   3 172.140 64.8700   1
   6   4  -3 111.650 31.2100   1
  -6  -4   3 41.2100 22.8300   1
   6  -4  -3 104.230 29.6800   1
  -6  -4   3 84.6300 96.4500   1
  -6   4   3 109.720 54.7100   1
  -4  -4   9 539.730 59.9000   1
   4   4  -9 372.110 110.060   1
   4   4  -9 419.340 43.1800   1
  -4  -4   9 343.660 117.550   1
   4   4  -9 424.020 45.8700   1
  -4  -4   9 392.880 48.2200   1
   4  -4  -9 397.750 50.1500   1
   4  -4  -9 471.870 64.1700   1
   4   4  -9 475.350 67.5000   1
   4  -4  -9 540.240 51.1500   1
  -4   4   9 477.630 45.9300   1
  -4   4   9 480.750 52.4900   1
   1   5   7 16475.0 403.160   1
   1   5   7 17185.1 357.890   1
  -1   5  -7 15231.7 696.380   1
  -1  -5  -7 15402.8 707.690   1
   1   5   7 16778.1 349.660   1
  -1  -5  -7 15595.9 717.000   1
  -1  -5  -7 16850.7 353.360   1
   1   5   7 17077.9 390.080   1
   1  -5   7 17812.3 366.570   1
   1  -5   7 17447.2 459.000   1
  -1  -5  -7 16940.7 414.120   1
  -1   5  -7 15977.5 449.560   1
   2  -5   6 611.400 46.7600   1
  -2  -5  -6 598.480 81.0500   1
   2   5   6 500.500 46.7000   1
   2  -5   6 543.880 50.9600   1
   2   5   6 629.090 50.8200   1
   2  -5   6 578.030 83.3900   1
  -2  -5  -6 602.600 51.3200   1
  -2   5  -6 539.550 51.5500   1
   2   5   6 667.060 60.8600   1
   2   5   6 681.500 76.4900   1
  -2   5  -6 568.600 95.5800   1
  -2  -5  -6 557.410 53.3400   1
   1   5  -8 10648.3 388.930   1
  -1  -5   8 9522.14 342.260   1
   1  -5  -8 10492.9 366.250   1
   1   5  -8 11282.5 390.890   1
  -1   5   8 10952.7 376.550   1
   1  -5  -8 10749.6 367.210   1
  -1   5   8 11917.8 410.660   1
   1   5  -8 10830.3 371.290   1
   1  -5  -8 10993.8 392.260   1
  -1  -5   8 11379.1 459.870   1
   1   5  -8 10328.4 429.050   1
   1  -5  -8 10573.8 398.690   1
  -1   5   8 10805.8 387.600   1
  -3   6   1 2678.60 125.840   1
   3   6  -1 2289.54 136.580   1
   3   6  -1 2079.23 150.430   1
  -3  -6   1 2626.11 172.930   1
  -3   6   1 2132.32 129.130   1
   3  -6  -1 2284.41 142.920   1
   3   6  -1 2425.83 131.410   1
   3   6  -1 2411.68 134.850   1
   3  -6  -1 2803.39 157.830   1
  -3  -6   1 2416.68 153.130   1
   3  -6  -1 2302.20 161.800   1
   3  -6  -2 142736. 6364.00   1
   3   6  -2 134497. 6013.63   1
  -3   6   2 138953. 6192.18   1
   3   6  -2 140986. 6280.02   1
   3  -6  -2 124210. 2348.36   1
   3   6  -2 131435. 2524.41   1
   3  -6  -2 138753. 6230.12   1
  -3  -6   2 123412. 2426.97   1
   3  -6  -2 136912. 6128.50   1
  -3  -6   2 139615. 6270.38   1
  -3   6   2 126418. 2403.92   1
  -2   5   8 6918.34 251.860   1
   2  -5  -8 6935.64 254.560   1
  -2   5   8 6454.50 251.270   1
   2   5  -8 6579.41 242.850   1
  -2  -5   8 6947.75 330.400   1
   2   5  -8 6471.45 246.550   1
   2  -5  -8 6796.62 255.520   1
   2   5  -8 6418.85 300.070   1
   2   5  -8 7092.92 325.430   1
   2  -5  -8 5920.49 267.300   1
  -2   5   8 6669.75 238.900   1
   2  -5  -8 6671.27 236.230   1
   2   5  -8 6071.25 284.470   1
   2  -5  -8 6171.15 296.120   1
  -3   3  -8 2218.12 136.980   1
  -3  -3  -8 2372.12 128.270   1
   3  -3   8 2345.86 137.390   1
   3   3   8 2062.98 122.490   1
  -3  -3  -8 2360.05 127.780   1
   3   3   8 2261.96 142.440   1
   3  -3   8 2259.10 180.310   1
  -3  -3  -8 2315.70 180.520   1
   3   3   8 2494.84 148.610   1
  -1  -6  -4 758.080 64.3100   1
  -1  -6  -4 930.560 99.5400   1
  -1   6  -4 682.800 86.6800   1
  -1   6  -4 687.300 58.9900   1
   1   6   4 804.070 86.7900   1
   1   6   4 763.710 67.8100   1
  -1  -6  -4 769.590 57.5000   1
  -1   6  -4 720.860 51.1500   1
  -1  -6  -4 675.320 54.4200   1
   1   6   4 843.490 61.0800   1
   1  -6   4 756.890 89.0400   1
   1   6   4 724.650 54.2500   1
   1  -6   4 659.020 55.6700   1
   1  -6  -5 9797.05 340.920   1
  -1  -6   5 10135.4 362.000   1
   1  -6  -5 9430.59 355.900   1
  -1   6   5 8853.15 307.000   1
   1  -6  -5 9732.76 340.060   1
  -1   6   5 10075.0 377.460   1
   1   6  -5 9654.27 332.350   1
   1  -6  -5 9605.85 341.540   1
  -1   6   5 10246.6 359.740   1
   1   6  -5 10293.8 429.940   1
   1   6  -5 9216.96 331.230   1
  -1  -6   5 10208.8 420.310   1
   1   6  -5 10280.3 401.870   1
  -4  -1  -8 9746.45 351.180   1
  -4   1  -8 9301.92 339.040   1
   4  -1   8 9179.53 321.130   1
   4   1   8 9265.68 320.250   1
  -6   4   2 746.900 82.6200   1
  -6  -4   2 723.280 118.850   1
   6  -4  -2 797.290 59.0700   1
  -6  -4   2 722.310 57.5000   1
   6   4  -2 742.040 52.5400   1
  -6  -4   2 776.840 87.4400   1
   6   4  -2 650.790 111.190   1
   6  -4  -2 697.760 71.0100   1
   6   4  -2 872.850 74.9500   1
   6   4  -4 1709.63 144.440   1
  -6  -4   4 2039.86 131.030   1
   6   4  -4 2393.54 113.930   1
  -6   4   4 2473.25 145.340   1
  -6  -4   4 2419.65 148.180   1
   6   4  -4 2287.01 152.020   1
   6  -4  -4 2283.67 134.950   1
   6  -4  -4 2341.20 158.530   1
  -6  -4   4 2205.09 176.560   1
   3  -3 -11 12086.2 422.830   1
   3   3 -11 11792.6 401.230   1
   3  -3 -11 11762.0 411.320   1
  -3   3  11 11745.6 420.510   1
   3   3 -11 11719.6 517.390   1
  -3   3  11 11687.6 409.230   1
   3   3 -11 12019.0 414.530   1
   3  -3 -11 12460.1 440.320   1
   3   3 -11 11054.6 396.470   1
   3  -3 -11 11548.0 394.300   1
  -1  -3 -10 710.020 82.1800   1
  -1  -3 -10 929.430 65.2300   1
  -1  -3 -10 768.830 58.1000   1
  -1   3 -10 854.590 59.1100   1
   1   3  10 889.640 63.2300   1
   1  -3  10 826.890 59.9400   1
   1   3  10 906.510 69.8300   1
  -1   3 -10 728.590 94.7900   1
  -1   3  11 27629.1 552.080   1
   1   3 -11 29088.5 732.230   1
   1  -3 -11 27241.2 540.360   1
  -1  -3  11 28361.4 557.230   1
   1   3 -11 25675.6 530.140   1
   1  -3 -11 27363.8 557.490   1
  -1   3  11 27903.1 572.070   1
   1  -3 -11 27222.3 568.340   1
   1   3 -11 28452.5 567.130   1
  -6  -3  -2 7130.51 305.820   1
  -6   3  -2 7211.43 304.170   1
   6  -3   2 7303.99 269.730   1
   6   3   2 7823.46 336.510   1
  -6  -3  -2 7971.00 367.110   1
   6   3   2 6879.33 260.010   1
   6   3   2 6551.90 231.420   1
   4  -1 -12 41014.7 808.160   1
   4   1 -12 39753.5 786.380   1
   4  -1 -12 40257.0 822.920   1
   4   1 -12 40344.0 792.860   1
   4   1 -12 40143.0 784.970   1
   4  -1 -12 40925.9 795.610   1
   4   1 -12 38310.3 792.100   1
   4  -1 -12 36882.4 765.770   1
  -4  -1  12 40293.9 789.130   1
  -4  -1  12 38368.9 763.750   1
   6   3  -8 24896.2 669.770   1
  -6  -3   8 25550.2 550.300   1
   6  -3  -8 25953.3 589.890   1
   6   3  -8 25779.9 601.290   1
  -6   3   8 25275.2 530.280   1
   6  -3  -8 27429.9 554.640   1
  -6  -3   8 24097.5 505.140   1
   7   1   1 6417.38 361.000   1
  -7   1  -1 6368.27 335.540   1
  -7  -1  -1 6527.23 294.760   1
   7   1   1 6676.29 249.490   1
   7  -1   1 6869.73 255.910   1
  -7  -1  -1 5586.94 249.380   1
  -3  -6   0 87989.3 1783.32   1
   3   6   0 89706.6 1735.04   1
   3   6   0 83224.0 1625.47   1
  -3   6   0 89415.9 1696.21   1
   3   6   0 91366.0 1731.15   1
   3  -6   0 88517.6 1750.92   1
   3   6   0 83882.8 1714.84   1
  -3  -6   0 87080.4 1749.30   1
   2   4   8 2454.95 124.420   1
  -2   4  -8 2325.16 143.000   1
  -2  -4  -8 2240.35 134.830   1
  -2   4  -8 2199.18 173.290   1
  -2  -4  -8 2419.42 163.690   1
  -2  -4  -8 2186.87 139.560   1
   2   4   8 2308.97 136.900   1
   2  -4   8 2115.48 127.100   1
   2   4   8 2227.74 134.830   1
   2  -4   8 2406.20 177.700   1
  -3  -6   3 13844.7 524.110   1
   3   6  -3 13920.3 513.240   1
  -3   6   3 13542.4 462.210   1
   3   6  -3 13668.2 485.980   1
  -3   6   3 13162.1 456.150   1
  -3  -6   3 13837.9 533.200   1
   3  -6  -3 13822.4 505.430   1
   3  -6  -3 12660.5 471.610   1
   3  -6  -3 14193.1 487.780   1
   3   6  -3 13928.0 474.630   1
   3  -6  -3 13760.4 472.100   1
  -2  -2 -10 18049.5 458.110   1
  -2   2 -10 19103.0 502.510   1
  -2  -2 -10 19132.2 408.270   1
  -2   2 -10 18955.1 392.050   1
   2  -2  10 19517.1 397.620   1
  -2  -2 -10 17528.2 377.980   1
   2   2  10 18513.6 392.650   1
  -7  -1   8 4502.19 214.050   1
  -7   1   8 4419.02 210.410   1
   7   1  -8 4309.59 224.370   1
  -7   1   8 4629.12 227.090   1
  -7  -1   8 4470.65 220.740   1
   7  -1  -8 4662.89 238.360   1
   7   1  -8 4620.36 206.460   1
   0   0  12 212.840 32.9800   1
   0   0  12 195.000 34.3900   1
   0   0 -12 147.770 30.3200   1
   2   4 -10 9453.54 347.370   1
   2  -4 -10 10930.7 387.300   1
   2   4 -10 10297.7 430.390   1
  -2  -4  10 10354.0 445.270   1
  -2  -4  10 10318.4 356.440   1
   2  -4 -10 10452.1 364.960   1
   2   4 -10 10372.8 356.390   1
   2  -4 -10 10413.3 367.770   1
  -2   4  10 11510.9 396.730   1
  -2   4  10 10874.4 385.740   1
   2   4 -10 10663.3 367.140   1
  -2   4  10 11137.8 387.520   1
   2  -4 -10 10451.8 357.350   1
   2   2 -12 2179.73 129.990   1
   2   2 -12 2230.31 191.920   1
  -2  -2  12 2361.55 127.480   1
  -2   2  12 2396.24 121.040   1
   2  -2 -12 2102.21 129.720   1
   2  -2 -12 2318.36 143.690   1
   2  -2 -12 2620.93 132.260   1
   2  -2 -12 2328.97 136.570   1
   2   2 -12 2354.49 132.730   1
   5   4   3 232.120 71.7100   1
   5   4   3 369.360 45.6400   1
   5  -4   3 283.190 37.5000   1
   5  -4   3 293.280 58.4400   1
  -5  -4  -3 266.590 96.0400   1
  -5  -4  -3 341.480 58.9800   1
  -5   4  -3 300.600 65.0400   1
   5   4   3 289.500 38.7300   1
   0   6  -5 7341.62 313.240   1
   0  -6  -5 7145.27 266.890   1
   0   6   5 7487.23 297.890   1
   0  -6   5 7644.50 274.380   1
   0   6   5 7300.28 261.580   1
   0   6  -5 7080.49 260.010   1
   0   6   5 7223.76 256.820   1
   0  -6  -5 7443.85 274.920   1
   0   6   5 7422.00 286.020   1
   0  -6  -5 7447.55 269.390   1
   0  -6  -5 6775.44 282.810   1
   0   6  -5 6887.20 293.770   1
   0  -6   5 7563.38 315.380   1
   0   6  -5 6757.87 256.810   1
   0   6  -5 7074.65 253.800   1
  -5  -5   2 3822.20 187.170   1
   5   5  -2 4195.28 188.850   1
   5   5  -2 4388.96 217.650   1
   5  -5  -2 4320.95 222.280   1
  -5  -5   2 3629.75 205.430   1
  -5   5   2 4107.12 210.520   1
   5  -5  -2 4167.37 186.440   1
   5   5  -2 4336.74 235.520   1
  -5  -5   2 4457.61 271.410   1
   5   5  -2 4132.37 197.920   1
   5   5  -3 10607.2 367.260   1
   5  -5  -3 9598.77 333.620   1
  -5   5   3 9738.52 371.130   1
  -5  -5   3 9938.84 401.940   1
   5  -5  -3 10912.7 416.750   1
   5   5  -3 9662.73 363.550   1
  -5  -5   3 10721.6 432.980   1
   5   5  -3 9325.15 387.240   1
  -5  -5   3 9510.64 344.710   1
   5   5  -3 9969.23 358.700   1
   5  -5  -3 11131.0 386.700   1
  -5  -4   8 3377.68 170.470   1
   5  -4  -8 3560.05 167.900   1
  -5   4   8 3147.57 152.670   1
   5   4  -8 2877.85 184.630   1
  -5  -4   8 3486.69 235.440   1
  -5   4   8 3050.66 145.120   1
   5  -4  -8 3548.40 179.470   1
   5   4  -8 3090.27 177.760   1
   5  -4  -8 3038.13 141.390   1
   5   4  -8 3324.57 152.350   1
  -5   4   8 2976.79 145.400   1
  -5  -4   8 3015.82 150.530   1
   2   6   3 6808.17 240.260   1
  -2  -6  -3 6042.12 281.050   1
  -2  -6  -3 6647.54 257.970   1
  -2  -6  -3 6233.68 303.800   1
   2  -6   3 6140.92 299.320   1
   2   6   3 6252.54 311.710   1
  -2   6  -3 5982.30 323.550   1
  -2   6  -3 6392.35 297.340   1
  -2  -6  -3 6414.48 303.770   1
   2   6   3 6523.22 262.250   1
   2  -6   3 6857.08 248.050   1
   2   6   3 6222.73 285.450   1
  -6  -4   1 8225.50 303.220   1
  -6  -4   1 8079.20 337.810   1
  -6   4   1 7762.39 321.870   1
   6   4  -1 8394.39 292.790   1
   6   4  -1 8187.91 305.080   1
   6  -4  -1 8702.62 326.010   1
   6   4  -1 8595.72 359.830   1
  -6  -4   1 8522.78 367.930   1
   2  -6  -5 2553.75 147.600   1
   2  -6  -5 2542.67 137.860   1
  -2  -6   5 2099.74 150.460   1
   2   6  -5 2422.35 148.870   1
   2  -6  -5 2221.45 132.810   1
  -2   6   5 2437.34 126.390   1
  -2   6   5 2337.29 139.100   1
   2  -6  -5 2231.88 136.640   1
  -2  -6   5 2228.16 134.720   1
   2  -6  -5 2377.92 118.140   1
   2   6  -5 2516.98 135.800   1
   2   6  -5 2408.38 127.660   1
   2   6  -5 2330.59 138.700   1
  -2  -6   5 2335.30 174.240   1
   2   6  -5 2205.95 189.930   1
   3   2   9 46841.2 919.260   1
  -3   2  -9 46119.8 909.000   1
   3  -2   9 45219.4 881.270   1
  -3  -2  -9 45144.2 1024.67   1
  -3  -2  -9 43463.2 863.590   1
   6   4  -5 -135.51 59.2700   1
   6   4  -5 42.0300 51.9900   1
  -6  -4   5 28.2600 59.2700   1
  -6  -4   5 38.1700 28.0000   1
   6   4  -5 42.3800 30.6300   1
   7   2   0 328.110 101.570   1
  -7  -2   0 401.740 46.8200   1
   7   2   0 337.060 42.2400   1
  -7   2   0 485.460 79.9200   1
  -7  -2   0 469.550 77.6000   1
   7  -2   0 328.160 51.5100   1
  -1  -4  -9 -8.5600 29.3600   1
   1   4   9 4.75000 25.4900   1
   1   4   9 36.8100 25.6800   1
  -1  -4  -9 121.460 38.2200   1
   1   4   9 7.55000 37.0700   1
  -1   4  10 6409.85 299.090   1
  -1   4  10 6163.88 274.580   1
   1  -4 -10 6181.68 293.220   1
   1   4 -10 6132.76 269.270   1
   1   4 -10 5500.75 252.910   1
   1  -4 -10 5931.20 258.830   1
   1   4 -10 5598.70 295.170   1
  -1  -4  10 6471.93 302.000   1
  -1  -4  10 6542.38 232.570   1
  -1   4  10 6121.37 286.950   1
   1  -4 -10 6050.36 277.880   1
   1  -4 -10 6002.15 268.690   1
   1   4 -10 5515.92 241.730   1
   3   2 -12 2327.68 137.120   1
   3  -2 -12 2020.64 125.620   1
  -3   2  12 2342.39 143.690   1
  -3  -2  12 2203.95 131.320   1
   3   2 -12 2164.50 224.850   1
   3   2 -12 2185.11 132.250   1
   3  -2 -12 2371.34 127.010   1
   3   2 -12 2390.44 133.670   1
   3  -2 -12 2374.82 114.150   1
   3  -2 -12 2417.66 126.250   1
   7  -2  -7 2664.07 147.560   1
  -7   2   7 2929.13 157.670   1
   7   2  -7 2853.00 223.510   1
   7  -2  -7 2644.74 125.050   1
  -7  -2   7 2864.42 160.700   1
   7   2  -7 3036.55 139.660   1
  -7   2   7 2556.65 123.700   1
   7   2  -7 2760.65 165.300   1
  -7  -2   7 2859.59 147.370   1
   5  -5  -1 14593.0 682.640   1
   5   5  -1 14454.6 658.060   1
   5  -5  -1 14276.8 485.910   1
  -5   5   1 13790.3 519.710   1
   5   5  -1 14259.0 511.040   1
  -5  -5   1 14019.4 531.100   1
  -5  -5   1 14019.3 550.920   1
   5   5  -1 13917.4 488.200   1
   5   5  -1 14540.4 710.310   1
   5  -5  -1 15575.9 731.910   1
   5  -2   6 4201.68 228.570   1
  -5   2  -6 3986.25 202.970   1
   5   2   6 4020.45 209.400   1
  -5  -2  -6 4064.71 198.320   1
  -5  -2  -6 3603.89 241.840   1
   5  -2   6 3862.60 175.690   1
  -5  -2  -6 3771.60 197.260   1
  -5   2  -6 4056.33 208.830   1
   5   5  -4 15260.2 693.470   1
   5   5  -4 15240.5 719.290   1
  -5  -5   4 14024.7 491.010   1
  -5  -5   4 16464.1 468.950   1
  -5  -5   4 14983.7 709.550   1
   5  -5  -4 15263.9 718.990   1
   5   5  -4 14385.0 668.530   1
   5  -5  -4 16352.0 345.020   1
  -5   5   4 15094.2 705.780   1
   0   5  -8 6810.89 304.340   1
   0  -5  -8 6501.95 267.470   1
   0  -5   8 7847.08 338.720   1
   0   5  -8 6216.73 289.170   1
   0  -5  -8 7168.60 254.330   1
   0   5   8 7561.62 269.390   1
   0   5  -8 7106.66 251.310   1
   0   5   8 7328.66 256.690   1
   0  -5  -8 7045.26 261.650   1
   0   5  -8 6993.88 247.690   1
   0  -5  -8 6658.63 242.080   1
   0  -5   8 7136.95 262.250   1
   0  -5   8 7468.42 263.980   1
   4   5   3 38074.9 738.120   1
   4   5   3 40521.0 816.040   1
   4  -5   3 42680.4 824.640   1
  -4  -5  -3 43115.2 961.980   1
   4   5   3 39850.3 860.510   1
   4   5   3 39019.0 778.790   1
   4  -5   3 41463.1 859.180   1
  -4   5  -3 39275.0 925.340   1
  -4  -5  -3 38082.4 803.920   1
   3   5   5 24914.9 507.900   1
   3   5   5 27042.4 536.050   1
   3   5   5 26478.4 603.570   1
  -3  -5  -5 27185.5 642.790   1
  -3   5  -5 25388.6 593.650   1
  -3  -5  -5 25948.7 556.970   1
   5  -3   5 1009.18 87.9100   1
   5   3   5 935.970 92.7600   1
  -5  -3  -5 917.200 76.8900   1
   5  -3   5 952.630 66.5600   1
  -5   3  -5 914.010 87.4900   1
   3  -4   7 2529.13 123.300   1
   3   4   7 2259.43 134.570   1
  -3   4  -7 2386.53 122.540   1
  -3  -4  -7 2427.45 121.040   1
   3  -4   7 2657.33 163.340   1
   3   4   7 2538.91 148.190   1
  -3   4  -7 2208.50 165.120   1
   3   4   7 2594.85 120.060   1
  -3  -4  -7 2505.63 132.810   1
  -3  -4  -7 2696.87 175.870   1
   5   2 -11 3790.84 178.510   1
   5   2 -11 3958.42 213.150   1
   5  -2 -11 3801.23 176.930   1
   5   2 -11 3853.79 173.990   1
  -5   2  11 3886.02 179.380   1
   5  -2 -11 3977.67 203.130   1
  -5  -2  11 4037.25 189.150   1
   5  -2 -11 4068.71 185.420   1
   5   2 -11 4222.32 276.190   1
  -5   2  11 3950.53 184.490   1
   0  -1 -12 1860.77 113.020   1
   0  -1  12 1765.07 111.130   1
   0   1 -12 1619.24 100.870   1
   0   1  12 1757.40 113.390   1
   0  -1  12 1918.24 119.760   1
   0   1 -12 1832.54 168.080   1
   4   5  -7 3535.24 162.540   1
  -4   5   7 3448.78 158.530   1
  -4  -5   7 3388.85 164.790   1
  -4   5   7 3321.02 160.570   1
   4   5  -7 3225.40 199.070   1
   4   5  -7 3125.38 156.350   1
   4  -5  -7 3681.75 171.170   1
  -4  -5   7 4599.93 269.850   1
  -4  -5   7 3917.18 192.390   1
   4  -5  -7 3745.82 196.770   1
   4   5  -7 3728.72 206.110   1
   4  -5  -7 3785.06 172.320   1
  -3  -5   8 1791.12 114.650   1
   3  -5  -8 2146.86 139.700   1
   3   5  -8 1646.37 124.350   1
  -3   5   8 1978.65 128.270   1
  -3   5   8 1954.83 118.110   1
   3   5  -8 2132.26 127.980   1
   3  -5  -8 1966.83 121.610   1
  -3  -5   8 1835.59 116.110   1
   3  -5  -8 1846.50 117.220   1
   3   5  -8 1861.57 117.430   1
  -3  -5   8 2191.25 295.010   1
   3   5  -8 1978.59 164.410   1
   3  -5  -8 2122.60 125.800   1
   3  -4 -10 194.050 29.6400   1
   3  -4 -10 181.560 41.9700   1
  -3  -4  10 270.780 42.3900   1
   3   4 -10 210.830 37.0100   1
  -3   4  10 225.910 30.1100   1
  -3   4  10 222.570 37.0700   1
   3   4 -10 220.530 35.2600   1
   3  -4 -10 220.080 42.4300   1
   3   4 -10 107.490 86.4300   1
  -3  -4  10 300.350 105.340   1
  -3   4  10 236.390 42.7500   1
   3   4 -10 171.910 52.5500   1
   3  -4 -10 214.010 31.5400   1
   3   6   1 12274.7 440.510   1
  -3  -6  -1 12978.9 495.210   1
  -3  -6  -1 14333.6 701.450   1
   3  -6   1 11323.6 394.540   1
   3   6   1 12278.5 469.210   1
  -3   6  -1 12522.3 427.500   1
   3  -6   1 13452.0 497.820   1
   3   6   1 13324.4 452.710   1
   3   6   1 13323.1 479.080   1
  -5   3  10 5569.33 250.780   1
   5   3 -10 5595.16 273.550   1
   5  -3 -10 5849.40 285.710   1
  -5  -3  10 6094.23 277.910   1
   5  -3 -10 6297.13 280.430   1
   5   3 -10 5918.79 351.210   1
  -5  -3  10 5602.16 253.340   1
  -5   3  10 5846.30 261.070   1
   5   3 -10 5915.82 261.850   1
   5  -3 -10 6074.92 268.160   1
   5   3 -10 6061.41 265.490   1
  -3  -6   4 10664.4 427.720   1
   3  -6  -4 11265.4 418.000   1
   3   6  -4 11686.0 402.930   1
  -3  -6   4 11209.1 424.740   1
   3  -6  -4 11197.6 424.970   1
   3  -6  -4 10023.4 344.620   1
   3   6  -4 10912.0 415.110   1
   3  -6  -4 11919.2 413.330   1
  -3   6   4 10651.5 378.780   1
   3   6  -4 10798.7 394.030   1
  -3   6   4 11310.4 387.330   1
  -1  -2 -11 411.250 68.0200   1
   1   2  11 437.130 49.4900   1
  -1   2 -11 418.790 43.2700   1
  -1  -2 -11 345.920 41.3200   1
   1  -2  11 375.450 40.2100   1
  -1  -2 -11 360.760 40.6300   1
   1   2 -12 21089.7 424.120   1
  -1  -2  12 21907.0 468.680   1
   1  -2 -12 20929.9 441.300   1
   1  -2 -12 20703.5 431.050   1
  -1  -2  12 21237.6 454.000   1
   1   2 -12 20249.5 425.340   1
   1  -2 -12 20919.0 416.840   1
   1   2 -12 21731.8 600.160   1
  -1   2  12 21340.6 446.620   1
  -4  -3  -7 2252.13 144.990   1
  -4  -3  -7 2386.34 164.130   1
   4  -3   7 2394.19 154.510   1
   4   3   7 2445.03 143.540   1
  -4  -3  -7 2220.34 140.960   1
  -4   3  -7 2519.13 129.740   1
   4  -3   7 2346.78 139.980   1
   7   0   2 40010.0 798.910   1
  -7   0  -2 41748.1 903.820   1
   7   0   2 37463.7 864.150   1
  -6   2  -4 800.980 79.3400   1
  -6  -2  -4 832.650 78.3900   1
   6  -2   4 803.480 59.8200   1
  -6  -2  -4 777.660 119.670   1
   6   2   4 780.380 97.2400   1
   6   4   0 17041.0 443.170   1
   6   4   0 16253.0 331.820   1
   6   4   0 17467.0 394.190   1
   6  -4   0 17249.9 389.120   1
  -6  -4   0 16935.4 409.340   1
  -6   4   0 16229.2 440.760   1
  -6  -4   0 17157.1 479.980   1
   7  -3  -3 6364.84 316.510   1
   7   3  -3 5997.36 280.840   1
   7   3  -3 5943.73 257.600   1
  -7  -3   3 5586.47 257.590   1
   7   3  -3 5748.63 310.570   1
  -7  -3   3 6051.20 326.230   1
  -7   3   3 5939.90 302.020   1
   7   3  -4 21766.5 435.130   1
   7   3  -4 20649.0 461.040   1
  -7  -3   4 21759.4 506.060   1
  -7   3   4 22543.2 522.810   1
   7  -3  -4 22484.3 514.230   1
  -7  -3   4 20921.9 451.720   1
   7   3  -4 21113.7 557.570   1
   5  -5   0 789.160 68.1000   1
   5   5   0 877.010 100.560   1
   5  -5   0 754.340 78.1800   1
  -5  -5   0 599.320 105.110   1
   5   5   0 780.300 58.3900   1
   5   5   0 755.320 62.6000   1
  -5   5   0 834.770 94.0700   1
  -5  -5   0 662.000 78.7800   1
   5   5   0 886.940 72.1500   1
   5   5   0 814.970 69.7900   1
   5  -5   0 803.110 59.8300   1
   4   3 -11 17.8600 115.300   1
  -4   3  11 110.340 35.2900   1
   4  -3 -11 116.730 37.0300   1
   4   3 -11 70.7000 26.9200   1
   4  -3 -11 81.5800 30.9600   1
   4   3 -11 117.450 37.4800   1
   4  -3 -11 66.5200 40.9000   1
  -4  -3  11 91.7900 37.5000   1
  -6  -4   6 4632.92 235.720   1
   6   4  -6 4458.64 199.740   1
   6  -4  -6 4914.56 240.680   1
   6   4  -6 4411.25 234.130   1
   6  -4  -6 4513.84 208.550   1
  -6  -4   6 4325.67 249.180   1
  -6   4   6 4673.69 226.510   1
  -6  -4   6 4256.81 203.970   1
   5   5  -5 145.510 32.4200   1
  -5   5   5 153.730 33.4700   1
   5   5  -5 126.040 33.6200   1
  -5  -5   5 295.670 109.980   1
  -5  -5   5 114.800 32.1400   1
   5  -5  -5 159.470 42.1200   1
   5  -5  -5 206.850 36.7500   1
   5   5  -5 189.760 52.9400   1
   5  -5  -5 137.230 51.3300   1
  -5  -5   5 186.260 61.8500   1
  -5   5   5 153.320 43.7800   1
  -7   0   9 30.6600 38.5600   1
   0  -3 -11 11908.5 433.930   1
   0   3 -11 12570.4 504.210   1
   0   3  11 12602.3 442.450   1
   0  -3 -11 11584.3 395.360   1
   0  -3 -11 12002.8 417.010   1
   0  -3 -11 11539.1 409.370   1
   0  -3  11 12156.0 422.900   1
   0   3 -11 12092.1 416.330   1
  -6   2  10 774.010 67.9600   1
  -6  -2  10 948.720 80.7100   1
  -6  -2  10 750.470 55.3000   1
   6   2 -10 852.210 61.8600   1
   6   2 -10 794.800 82.9800   1
   6  -2 -10 805.960 80.8500   1
   6  -2 -10 812.510 64.4100   1
  -5   0  -7 1.88000 41.9700   1
   5   0   7 41.5700 26.3300   1
  -6   0  -5 9.08000 45.0900   1
   6   0   5 -0.1200 27.5700   1
   5   0 -12 11595.5 402.260   1
   5   0 -12 11842.4 411.460   1
   5   0 -12 11896.9 411.280   1
   1  -6   5 1218.01 112.830   1
  -1  -6  -5 1341.31 117.270   1
  -1   6  -5 1335.17 112.580   1
   1   6   5 1340.87 107.300   1
  -1  -6  -5 1349.23 95.3500   1
  -1  -6  -5 1167.45 82.8600   1
   1   6   5 1415.33 89.1800   1
   1  -6   5 1390.38 93.3600   1
   1   6   5 1290.40 84.0100   1
  -1   6  -5 1303.61 83.7200   1
  -1  -6  -5 1361.39 90.8900   1
   1   6  -6 7112.98 275.720   1
  -1   6   6 6776.33 239.000   1
   1  -6  -6 7480.13 276.840   1
   1   6  -6 7965.24 278.250   1
   1  -6  -6 7851.91 283.990   1
  -1  -6   6 6775.88 250.970   1
   1   6  -6 7061.63 258.950   1
   1   6  -6 7439.61 343.960   1
   1  -6  -6 7957.59 309.800   1
  -1  -6   6 8029.86 336.660   1
   1   6  -6 7166.53 342.260   1
   1  -6  -6 7919.27 288.080   1
  -1   6   6 7988.71 285.840   1
   4  -2   8 36404.2 712.580   1
  -4   2  -8 39022.8 793.920   1
   4   2   8 40328.8 853.240   1
  -4  -2  -8 35270.9 830.080   1
  -4  -2  -8 34950.4 699.490   1
  -4  -2  -8 37666.1 774.320   1
  -7  -3   2 4321.35 251.220   1
   7  -3  -2 4812.70 229.440   1
  -7   3   2 4594.84 247.630   1
   7   3  -2 4478.65 223.430   1
   7   3  -2 4503.67 199.260   1
  -7  -3   2 4451.57 214.470   1
   7   3  -2 4878.66 275.620   1
  -7  -3   5 52042.2 1084.26   1
   7  -3  -5 53674.0 1093.62   1
   7   3  -5 49387.3 1017.11   1
   7   3  -5 52838.1 1015.06   1
  -7  -3   5 47236.0 933.920   1
   7  -3  -5 52618.7 1010.34   1
  -7   3   5 48265.8 1000.49   1
  -6   0  11 107.200 47.0700   1
   4   2 -12 10320.0 360.260   1
   4   2 -12 10390.4 358.000   1
   4  -2 -12 10053.6 352.430   1
   4   2 -12 9931.81 464.890   1
  -4   2  12 9962.15 355.070   1
   4  -2 -12 10066.7 350.990   1
   4   2 -12 9924.85 374.330   1
  -4  -2  12 10941.2 379.080   1
   0  -4  10 12057.7 502.260   1
   0  -4  10 11902.9 405.050   1
   0  -4 -10 11456.4 411.060   1
   0  -4  10 12204.0 428.190   1
   0   4  10 11867.3 410.770   1
   0   4 -10 11558.6 395.110   1
   0  -4 -10 11443.7 394.530   1
   0   4  10 11693.9 413.760   1
   0   4 -10 10982.6 388.810   1
   0  -4 -10 11502.2 398.250   1
   0  -4 -10 10743.9 411.320   1
   0   4 -10 11253.7 459.520   1
  -7  -1  -2 2093.83 153.900   1
   7   1   2 1807.23 163.730   1
   7  -1   2 1919.21 124.930   1
   7  -1   2 1822.95 117.910   1
  -7   2  -1 114.260 65.5900   1
  -7  -2  -1 214.540 75.3600   1
   7  -2   1 190.360 41.8700   1
   7   2   1 239.010 93.5900   1
   3  -6   2 1330.25 84.4300   1
   3  -6   2 1515.38 98.9400   1
   3  -6   2 1655.32 127.630   1
   3   6   2 1346.35 116.470   1
  -3  -6  -2 1587.28 121.290   1
   3   6   2 1485.36 98.1500   1
   3   6   2 1581.46 98.7600   1
  -3   6  -2 1410.42 89.1300   1
   3   6   2 1480.43 106.910   1
  -3  -6  -2 1386.66 130.550   1
  -3  -6   5 874.280 77.6400   1
   3  -6  -5 949.420 72.9400   1
   3  -6  -5 772.640 85.5200   1
  -3  -6   5 1263.26 142.560   1
  -3   6   5 763.150 59.5000   1
   3   6  -5 854.150 68.3000   1
  -3   6   5 904.830 62.9600   1
   3   6  -5 1007.48 69.7100   1
   3  -6  -5 955.500 63.2300   1
   3   6  -5 915.740 88.9400   1
   3  -6  -5 967.580 81.4900   1
  -6  -3  -3 1879.53 145.300   1
   6  -3   3 1871.68 117.140   1
  -6  -3  -3 1979.02 179.270   1
  -6   3  -3 1920.48 143.510   1
   6   3   3 2277.35 169.550   1
  -7   2   8 170.880 55.6900   1
   7  -2  -8 131.780 27.5500   1
  -7  -2   8 154.380 31.1700   1
  -7  -2   8 39.6500 57.0900   1
   7  -2  -8 219.270 59.6400   1
   7   2  -8 158.330 30.0900   1
   2   0 -13 33.9700 29.8300   1
   3   0  10 94.5700 26.7000   1
  -3   0 -10 75.8700 34.0900   1
  -7   1   9 5027.43 233.710   1
  -7   1   9 5367.05 254.610   1
  -7  -1   9 5564.64 262.400   1
   7  -1  -9 5328.98 239.090   1
  -7  -1   9 4892.40 226.330   1
   7   1  -9 5268.53 231.080   1
  -2  -6  -4 830.060 68.6500   1
  -2  -6  -4 735.510 62.0500   1
  -2  -6  -4 715.650 58.0500   1
   2  -6   4 745.100 87.0600   1
   2   6   4 699.850 83.0600   1
  -2  -6  -4 768.150 99.7800   1
   2  -6   4 649.810 49.7500   1
  -2   6  -4 733.100 78.0000   1
   2  -6   4 857.230 67.3200   1
  -2  -6  -4 773.500 56.9500   1
  -2   6  -4 849.690 60.5200   1
   2   6   4 806.900 58.5300   1
   2   6   4 789.950 57.0000   1
   2  -6  -6 1902.01 129.130   1
   2   6  -6 1827.58 152.400   1
   2  -6  -6 1696.86 101.480   1
  -2   6   6 1889.78 122.860   1
  -2   6   6 1703.12 104.020   1
   2  -6  -6 1676.42 111.480   1
   2   6  -6 1750.32 112.420   1
  -2  -6   6 1786.96 156.690   1
   2  -6  -6 1774.82 132.720   1
   2   6  -6 1798.10 147.220   1
   2   6  -6 1654.63 100.130   1
  -2  -6   6 1653.86 115.700   1
  -2  -6   6 1896.54 121.870   1
   2  -6  -6 1854.50 117.590   1
   2   6  -6 1927.75 133.750   1
   6  -3  -9 2246.10 137.750   1
   6   3  -9 2021.21 149.510   1
  -6  -3   9 1926.27 122.400   1
   6  -3  -9 2139.55 150.450   1
  -6  -3   9 2074.20 139.310   1
   6   3  -9 2225.29 133.270   1
  -6   3   9 2122.66 135.630   1
   5   1   7 549.110 72.1100   1
   5  -1   7 407.530 42.5600   1
  -5   1  -7 468.290 61.5600   1
  -5   1  -7 379.090 54.1100   1
  -5  -1  -7 477.570 59.6800   1
   3   0 -13 50.4500 31.5600   1
   6  -1   5 1000.89 125.880   1
   6   1   5 1074.93 112.280   1
  -6   1  -5 806.220 69.1300   1
  -6  -1  -5 903.120 86.3600   1
   6  -1   5 1041.52 71.4400   1
  -5   1  12 12181.2 420.450   1
  -5  -1  12 12635.4 437.820   1
   5  -1 -12 12043.5 420.090   1
   5   1 -12 12322.3 432.770   1
   5   1 -12 12327.1 422.210   1
   5   1 -12 12020.5 417.410   1
   5  -1 -12 12623.1 433.610   1
   0  -6  -6 9622.93 374.350   1
   0  -6  -6 9241.85 330.400   1
   0   6   6 9026.29 319.490   1
   0   6  -6 8653.17 313.210   1
   0   6   6 8896.24 311.660   1
   0  -6  -6 9264.86 332.500   1
   0   6  -6 8491.86 293.190   1
   0  -6  -6 9004.89 316.870   1
   0  -6   6 8183.17 294.540   1
   0  -6   6 9079.21 380.700   1
   0   6  -6 8557.06 358.560   1
  -6  -1  11 3949.97 188.560   1
  -6   1  11 4153.26 193.290   1
   6   1 -11 3896.46 178.510   1
  -6  -1  11 3547.27 171.140   1
   6  -1 -11 3502.76 163.130   1
  -4   4  -6 16677.2 420.230   1
  -4   4  -6 16261.6 392.890   1
   4   4   6 17101.4 346.750   1
  -4  -4  -6 16453.6 382.590   1
   4   4   6 16902.0 439.520   1
   4  -4   6 15307.3 694.880   1
   4  -4   6 17928.6 448.440   1
  -4  -4  -6 17226.1 477.440   1
   7  -3  -1 2481.75 131.490   1
   7   3  -1 2137.69 173.050   1
  -7   3   1 2396.67 160.220   1
  -7  -3   1 2346.08 171.680   1
   7   3  -1 2219.61 131.980   1
   5   5   1 6295.57 274.740   1
   5  -5   1 6304.15 283.360   1
   5   5   1 6282.19 287.300   1
   5  -5   1 5948.07 261.960   1
  -5  -5  -1 6228.07 328.840   1
   5   5   1 6454.89 280.020   1
   5   5   1 6612.36 255.990   1
   5  -5   1 6415.63 313.730   1
   5  -5   1 7394.16 286.030   1
  -5   5  -1 5918.91 334.070   1
  -5  -5  -1 6335.89 335.730   1
   5   4   4 4035.71 181.460   1
  -5  -4  -4 3846.58 201.160   1
  -5   4  -4 3977.11 227.040   1
   5  -4   4 3853.18 179.740   1
   5  -4   4 4597.65 228.480   1
   5   4   4 4118.29 229.820   1
  -5  -4  -4 4218.25 244.370   1
  -7  -3   6 4632.37 220.120   1
   7  -3  -6 5023.76 221.490   1
   7   3  -6 4920.18 243.400   1
   7  -3  -6 5471.32 270.490   1
  -7  -3   6 5009.68 264.540   1
   7   3  -6 4802.12 211.980   1
  -7   3   6 4922.98 242.540   1
   4   4 -10 2402.34 186.060   1
   4   4 -10 2497.21 134.590   1
   4  -4 -10 2602.87 127.390   1
   4   4 -10 2779.32 130.680   1
  -4   4  10 2542.38 124.890   1
   4  -4 -10 2498.67 119.240   1
   4   4 -10 2606.15 147.420   1
   4  -4 -10 2442.74 135.420   1
  -4  -4  10 2391.45 120.820   1
  -4   4  10 2594.75 139.660   1
  -2   5  -7 1201.29 84.9900   1
   2   5   7 1145.86 78.1200   1
   2  -5   7 1176.43 80.0800   1
   2   5   7 1369.24 86.3600   1
  -2  -5  -7 1146.32 86.0000   1
   2  -5   7 1453.60 91.5900   1
   2   5   7 1436.95 113.350   1
   2  -5   7 1481.26 138.920   1
  -2  -5  -7 1223.27 112.760   1
  -2   5  -7 1201.32 108.010   1
  -2  -5  -7 1152.66 79.8700   1
   5   5  -6 1325.66 93.6500   1
  -5   5   6 1386.86 87.8500   1
   5   5  -6 1361.07 87.1700   1
   5  -5  -6 1349.81 88.6400   1
   5   5  -6 1254.52 104.290   1
   5  -5  -6 1353.38 110.010   1
  -5  -5   6 1232.51 98.6900   1
  -5  -5   6 1146.91 82.5700   1
  -5   5   6 1254.22 91.5000   1
  -5   5   6 1373.34 88.5700   1
  -5  -5   6 1517.67 152.260   1
   5  -5  -6 1281.52 89.0900   1
   2   5  -9 8371.40 376.940   1
  -2   5   9 8315.60 289.120   1
   2  -5  -9 8657.24 311.220   1
   2   5  -9 8011.60 282.360   1
   2  -5  -9 8898.67 321.480   1
   2   5  -9 8246.30 316.400   1
   2   5  -9 9284.64 331.000   1
   2  -5  -9 8249.94 289.080   1
   2  -5  -9 8259.08 315.290   1
  -2   5   9 9189.67 332.950   1
  -2  -5   9 8831.76 386.020   1
   2  -5  -9 8831.02 311.820   1
   5  -4  -9 9628.21 340.390   1
  -5  -4   9 9728.85 354.440   1
   5  -4  -9 9207.61 323.980   1
  -5   4   9 8754.10 314.000   1
   5   4  -9 8739.51 304.920   1
  -5  -4   9 8662.15 312.760   1
  -5   4   9 9031.86 318.590   1
   5  -4  -9 9710.14 367.710   1
   5   4  -9 8822.95 341.290   1
  -5   4   9 8888.32 312.360   1
   2   1  11 198.430 35.6000   1
   2  -1  11 208.820 30.6600   1
  -2   1 -11 136.070 32.6000   1
  -2  -1 -11 229.010 38.0300   1
  -8   0   4 80.0900 62.8200   1
  -8   0   4 73.0100 26.7700   1
  -6   4  -1 3853.74 239.220   1
   6   4   1 3746.02 168.290   1
  -6  -4  -1 4040.21 219.570   1
   6  -4   1 4033.69 190.770   1
   6   4   1 3733.77 179.790   1
   6   4   1 4032.16 222.810   1
  -6  -4  -1 3904.39 233.290   1
   6  -4   1 3954.20 192.740   1
   0  -2 -12 47825.7 925.560   1
   0   2 -12 48326.4 927.790   1
   0  -2  12 49445.2 967.210   1
   0  -2 -12 44082.4 871.300   1
   0  -2  12 45343.6 892.600   1
   0   2  12 49006.4 960.270   1
   0   2 -12 49126.7 1114.29   1
  -2  -1  13 641.900 54.2900   1
  -2   1  13 672.440 58.8800   1
   2  -1 -13 683.360 60.0200   1
   2   1 -13 587.680 54.8000   1
   2  -1 -13 723.780 55.0100   1
  -3   1 -10 34723.0 698.070   1
   3  -1  10 33036.1 659.460   1
  -3  -1 -10 31832.1 759.900   1
  -3  -1 -10 33337.3 658.620   1
   1   5   8 49.7700 27.1700   1
   1   5   8 -3.7300 24.7100   1
  -1  -5  -8 33.9500 27.5100   1
  -1  -5  -8 15.3400 30.2100   1
   1  -5   8 18.3700 31.7100   1
   1  -5   8 112.650 71.3300   1
  -6  -4   7 3648.13 178.130   1
   6   4  -7 4024.70 183.070   1
   6   4  -7 4241.93 225.040   1
   6  -4  -7 4268.15 217.470   1
  -6  -4   7 3554.79 218.700   1
  -6  -4   7 3692.77 194.150   1
  -6   4   7 3863.82 188.880   1
   6  -4  -7 4363.02 198.830   1
  -1  -5   9 326.840 109.500   1
  -1   5   9 373.750 41.4400   1
   1   5  -9 224.780 79.7800   1
   1  -5  -9 311.790 66.0000   1
  -1  -5   9 371.760 44.8900   1
  -1  -5   9 326.800 42.6600   1
   1  -5  -9 356.460 47.6200   1
   1   5  -9 266.860 37.7400   1
   1  -5  -9 344.850 42.9600   1
  -1   5   9 386.800 43.7400   1
   1   5  -9 330.940 41.5300   1
   1   5  -9 302.750 44.5500   1
   1  -5  -9 307.900 37.1700   1
  -8   0   3 -189.57 64.8800   1
   3   1 -13 13157.6 447.860   1
  -3   1  13 13705.8 476.050   1
  -3  -1  13 13811.5 478.820   1
   3   1 -13 12607.8 436.010   1
   3  -1 -13 14370.9 660.570   1
   3  -1 -13 12230.9 417.460   1
   4   5   4 44.7900 29.7300   1
   4   5   4 34.2200 66.3300   1
   4  -5   4 33.3300 32.2700   1
  -4  -5  -4 0.10000 42.0200   1
   4   5   4 95.9800 32.7300   1
  -4   5   8 401.740 44.0100   1
   4  -5  -8 515.180 57.1200   1
   4   5  -8 320.170 43.0200   1
  -4  -5   8 335.500 38.7900   1
  -4  -5   8 433.910 56.2600   1
   4   5  -8 349.170 42.5400   1
  -4   5   8 389.710 38.9300   1
   4  -5  -8 373.370 42.3500   1
   4   5  -8 327.660 58.7400   1
   4  -5  -8 512.430 67.6500   1
  -4  -5   8 221.100 118.240   1
   4   5  -8 382.910 44.7600   1
   1   0  12 4732.69 215.190   1
  -1   0 -12 4768.23 210.600   1
  -4  -6   2 60633.6 1307.28   1
   4   6  -2 52332.2 1052.38   1
   4  -6  -2 57446.3 1117.11   1
  -4  -6   2 58395.4 1249.53   1
  -4   6   2 57096.9 1096.72   1
   4  -6  -2 59141.3 1192.65   1
   4   6  -2 55841.9 1127.10   1
   4  -6  -2 54555.1 1070.65   1
   1   0 -13 -55.670 25.8800   1
   4  -6  -1 980.270 95.6000   1
  -4  -6   1 989.900 107.910   1
   4   6  -1 862.460 69.1900   1
   4   6  -1 818.400 69.9100   1
   4   6  -1 727.790 66.1600   1
   4  -6  -1 783.940 65.7700   1
  -4   6   1 718.120 73.1900   1
   4   6  -1 901.280 65.2400   1
   4  -6  -1 950.340 81.3000   1
  -4  -6   1 879.640 101.330   1
  -4   6   1 811.160 59.5000   1
  -4   6   3 12752.1 440.330   1
   4  -6  -3 14712.5 673.790   1
   4  -6  -3 14302.1 535.680   1
   4   6  -3 13606.4 483.110   1
  -4   6   3 13948.0 474.400   1
  -4  -6   3 13324.7 497.830   1
   4   6  -3 13504.9 497.570   1
   4  -6  -3 14695.9 691.180   1
  -4  -6   3 14930.4 735.360   1
   4  -6  -3 12785.6 436.410   1
   4   6  -3 13693.8 465.170   1
  -4   0  -9 37.6500 26.3800   1
  -8   1   4 473.370 76.2400   1
  -8   1   4 400.250 39.7200   1
  -8  -1   4 522.500 53.1900   1
   8   1  -4 324.520 108.120   1
  -8  -1   4 621.550 84.1500   1
  -2  -3 -10 7789.24 272.400   1
  -2   3 -10 8187.29 293.060   1
  -2  -3 -10 8440.58 357.720   1
  -2   3 -10 7947.51 348.500   1
   2   3  10 8011.45 297.440   1
  -2  -3 -10 7916.37 293.120   1
   2  -3  10 8217.87 287.960   1
   4   0 -13 57.6700 32.0300   1
  -8   0   2 8159.46 335.870   1
  -8   0   2 7375.58 270.110   1
   2  -3 -12 249.580 34.5100   1
   2   3 -12 225.130 33.4000   1
   2   3 -12 117.860 37.4200   1
   2  -3 -12 248.840 33.8500   1
  -2  -3  12 228.690 32.2400   1
  -2   3  12 174.740 36.4200   1
   2  -3 -12 126.450 38.8700   1
   2   3 -12 192.730 31.9200   1
   2   3 -12 253.330 97.7100   1
  -3  -5  -6 161.480 80.0000   1
   3  -5   6 246.190 37.6300   1
  -3  -5  -6 170.610 35.0700   1
   3  -5   6 206.330 27.9900   1
   3   5   6 171.880 30.9900   1
  -3  -5  -6 264.120 42.3900   1
   3   5   6 141.000 31.2800   1
  -3   5  -6 261.090 62.1200   1
   3   5   6 264.370 62.4000   1
   3  -5   6 304.730 74.8500   1
  -8   0   6 789.740 89.4800   1
  -8   0   6 819.990 65.1500   1
  -8  -1   3 435.200 78.4400   1
  -8  -1   3 285.780 39.5700   1
   8   1  -3 162.020 106.800   1
  -8   1   3 269.100 31.5200   1
  -8   1   3 329.380 81.9100   1
  -8   1   5 9255.69 330.140   1
  -8  -1   5 9477.00 350.100   1
   8   1  -5 9310.17 414.180   1
  -8   1   5 9539.26 375.730   1
  -8  -1   5 9577.36 369.530   1
   3   5  -9 3397.43 154.170   1
  -3   5   9 3409.94 156.790   1
  -3   5   9 3557.62 170.590   1
   3  -5  -9 3473.87 158.770   1
   3   5  -9 3091.91 163.560   1
   3  -5  -9 3314.53 165.800   1
  -3  -5   9 3644.55 174.110   1
   3  -5  -9 3122.83 147.790   1
   3  -5  -9 3380.03 159.260   1
   3   5  -9 3318.46 164.630   1
  -3  -5   9 3782.11 236.680   1
   3   5  -9 3370.55 229.240   1
   3   6   3 3591.60 161.810   1
  -3  -6  -3 3744.51 209.280   1
   3  -6   3 3954.78 180.120   1
   3  -6   3 3725.18 174.620   1
   3   6   3 3141.83 150.280   1
  -3  -6  -3 3506.45 184.210   1
   3  -6   3 3377.58 189.790   1
   3  -6  -6 3668.07 172.520   1
   3   6  -6 3035.12 163.870   1
  -3  -6   6 3657.38 217.610   1
   3  -6  -6 3378.28 177.350   1
  -3   6   6 3499.90 159.500   1
   3   6  -6 3483.08 206.740   1
   3  -6  -6 3629.23 165.970   1
   3  -6  -6 3632.85 182.150   1
  -3  -6   6 3262.12 165.840   1
   3   6  -6 3661.41 168.900   1
  -3  -3  -9 6401.12 339.980   1
  -3  -3  -9 6366.02 303.220   1
   3  -3   9 5537.07 246.070   1
  -3   3  -9 5885.32 270.700   1
  -3  -3  -9 5339.33 249.930   1
   3  -3   9 5951.79 352.220   1
   1  -1  12 150.910 29.1800   1
   1   1  12 245.980 39.4000   1
   1  -1  12 163.070 31.3200   1
  -1   1 -12 276.330 34.8200   1
  -1  -1 -12 238.550 36.9700   1
   7  -3   0 7894.77 292.240   1
  -7  -3   0 7591.99 379.310   1
   7   3   0 7916.53 271.940   1
   7   3   0 7466.34 316.830   1
  -7   3   0 8145.50 342.850   1
  -7  -3   0 7670.05 307.380   1
   1  -1 -13 380.370 42.0300   1
  -1   1  13 398.390 48.6600   1
  -1  -1  13 411.900 47.6100   1
   1   1 -13 427.990 44.6900   1
   3   3 -12 11529.5 503.830   1
   3  -3 -12 11430.4 410.790   1
  -3  -3  12 11293.9 391.720   1
  -3   3  12 10635.6 382.570   1
   3   3 -12 10532.1 364.490   1
   3   3 -12 10404.4 361.400   1
   3   3 -12 9744.91 359.820   1
   3  -3 -12 10316.1 352.600   1
   3  -3 -12 10740.0 376.210   1
   7  -3  -7 2982.72 138.780   1
  -7   3   7 3173.32 161.560   1
  -7  -3   7 2947.32 162.430   1
   7  -3  -7 3061.34 168.180   1
   7   3  -7 3104.57 143.420   1
  -7  -3   7 2702.61 144.370   1
   0   7   0 25.2300 30.4700   1
   0   7   0 15.0900 40.3000   1
   0  -7   0 14.0200 34.1800   1
   0  -7   0 65.3800 71.8700   1
   4  -6   0 70330.6 1353.39   1
  -4   6   0 71647.4 1533.71   1
   4   6   0 75414.3 1475.17   1
   4  -6   0 79912.2 1569.74   1
  -4  -6   0 78546.1 1596.20   1
   4   6   0 76629.1 1456.58   1
   4  -6   0 78391.0 1549.37   1
  -4  -6   0 76677.5 1581.34   1
   4   6   0 73825.1 1442.43   1
   4  -6   0 77593.3 1476.02   1
  -4  -6   4 879.130 126.480   1
  -4   6   4 947.970 67.0100   1
   4  -6  -4 1023.84 76.6000   1
   4   6  -4 1003.65 77.5200   1
  -4   6   4 1023.32 69.0100   1
   4   6  -4 999.040 69.4900   1
   4  -6  -4 1028.36 71.6100   1
   4   6  -4 1093.91 94.1500   1
   4  -6  -4 1203.17 99.6600   1
  -4  -6   4 1016.00 98.5600   1
  -4   6   4 788.240 61.4500   1
   4  -6  -4 1278.94 106.790   1
  -2   4  -9 5954.88 308.420   1
   2  -4   9 6920.94 316.340   1
  -2  -4  -9 6133.33 282.520   1
  -2  -4  -9 6359.55 302.760   1
  -2   4  -9 6624.71 243.610   1
  -2  -4  -9 6041.12 300.790   1
   2  -4   9 6285.26 276.950   1
  -7   0  10 16553.3 371.910   1
  -7   0  10 14825.5 682.000   1
  -5  -3  -6 4611.69 222.790   1
   5  -3   6 4518.90 202.600   1
  -5  -3  -6 4548.79 221.500   1
  -5  -3  -6 5047.19 298.350   1
   5   3   6 4737.29 247.160   1
   5  -3   6 4531.06 242.850   1
  -5   3  -6 4973.37 257.920   1
   2  -4 -11 2565.84 118.710   1
   2   4 -11 2131.00 137.890   1
   2  -4 -11 2905.83 145.740   1
   2   4 -11 2619.81 127.640   1
   2   4 -11 2499.51 117.250   1
  -2   4  11 2574.25 128.380   1
   2  -4 -11 2841.29 139.530   1
   2  -4 -11 2480.17 123.070   1
  -2   4  11 2598.42 134.200   1
  -2  -4  11 2456.36 117.460   1
   2   4 -11 2657.05 189.840   1
  -4  -1  -9 8572.29 418.780   1
  -4  -1  -9 8884.75 321.400   1
  -4   1  -9 8216.03 302.700   1
   4  -1   9 8475.70 295.870   1
  -7  -2  -2 12235.8 453.850   1
  -7   2  -2 12596.5 503.720   1
   7  -2   2 12607.9 439.990   1
   7   2   2 13019.5 506.360   1
   7  -2   2 13230.0 460.480   1
   0  -7  -1 131.780 56.0100   1
   0  -7   1 210.020 91.0600   1
   0   7  -1 147.860 35.4400   1
   0   7   1 170.500 39.4500   1
   0   7   1 161.800 25.8400   1
   0  -7   1 236.160 44.4200   1
   0   7  -1 189.870 35.7700   1
   0  -7  -1 248.730 42.2300   1
   0   7   1 249.880 38.0100   1
   5   3 -11 439.540 42.9100   1
   5   3 -11 257.870 55.1400   1
   5  -3 -11 440.880 47.4400   1
   5   3 -11 409.640 46.2900   1
   5  -3 -11 405.600 48.7700   1
  -5   3  11 337.100 46.3900   1
  -5   3  11 317.680 35.5900   1
   5  -3 -11 332.530 57.4200   1
  -5  -3  11 450.160 56.5000   1
   0  -5  -9 34268.4 699.740   1
   0   5   9 37310.3 728.940   1
   0   5   9 36249.1 719.440   1
   0  -5  -9 34936.6 688.630   1
   0   5  -9 33053.7 685.280   1
   0  -5   9 37699.3 734.450   1
   0  -5  -9 35105.9 762.730   1
   0   5  -9 33319.6 805.260   1
   0  -5   9 37642.7 881.790   1
   0  -5   9 35604.0 719.940   1
   0  -5  -9 34883.8 698.750   1
   4  -1 -13 27237.2 543.460   1
   4   1 -13 26841.6 535.110   1
   4   1 -13 27909.7 558.760   1
   4  -1 -13 26140.8 533.360   1
   4   1 -13 27004.2 552.340   1
  -4  -1  13 27018.4 548.290   1
  -4   1  13 27324.8 561.230   1
   4  -1 -13 28720.9 580.520   1
  -7  -2   9 18781.8 402.220   1
   7   2  -9 21194.3 431.270   1
  -7   2   9 20201.3 433.930   1
  -7  -2   9 20859.3 458.590   1
  -7   2   9 19876.1 428.410   1
  -1   6  -6 679.190 50.2900   1
   1   6   6 778.710 64.2500   1
   1   6   6 801.220 65.2800   1
  -1  -6  -6 818.440 69.5100   1
  -1   6  -6 696.670 59.1000   1
  -1  -6  -6 725.540 65.6500   1
   1  -6   6 781.770 67.1800   1
   1  -6   6 884.350 72.9400   1
   1  -6   6 667.800 94.7800   1
  -1  -6  -6 883.120 100.040   1
  -1   6  -6 638.230 87.5800   1
  -1  -6  -6 676.190 60.4300   1
  -8  -1   2 1205.99 100.490   1
  -8  -1   2 1072.43 78.1800   1
   8   1  -2 1083.77 132.370   1
  -8   1   2 1126.62 105.990   1
   1   6  -7 263.530 52.9700   1
   1  -6  -7 222.870 31.0000   1
  -1   6   7 284.650 34.3800   1
   1   6  -7 240.260 34.8700   1
  -1   6   7 237.720 33.5200   1
   1   6  -7 52.3600 69.0200   1
   1  -6  -7 278.760 75.3800   1
  -1  -6   7 10.3900 85.0300   1
   1   6  -7 208.830 33.0800   1
   1  -6  -7 310.180 40.0800   1
  -1  -6   7 284.290 39.0600   1
   1  -6  -7 264.600 44.8400   1
   1   6  -7 243.980 36.9100   1
   5  -5   2 1659.14 105.090   1
   5   5   2 1854.33 147.480   1
  -5  -5  -2 1918.81 143.750   1
  -5   5  -2 1501.48 141.230   1
   5  -5   2 1754.00 130.270   1
   5   5   2 1481.49 97.8900   1
  -5  -5  -2 1496.98 140.370   1
   5  -5   2 1515.92 104.070   1
   5   5   2 1695.89 107.010   1
  -8   1   6 389.550 42.5600   1
  -8  -1   6 391.490 55.2400   1
  -8  -1   6 309.630 73.4300   1
  -8   1   6 319.860 68.6900   1
   5   2   7 2158.27 155.240   1
  -5  -2  -7 2491.35 209.410   1
   5  -2   7 2184.08 133.600   1
  -5   2  -7 2163.93 150.670   1
  -5  -2  -7 2364.71 137.830   1
  -5  -2  -7 2105.99 140.190   1
  -5   2  -7 2182.16 150.300   1
  -1   3 -11 1449.04 92.5500   1
  -1  -3 -11 1645.59 111.170   1
   1   3  11 1581.39 107.070   1
  -1   3 -11 1404.41 130.600   1
  -1  -3 -11 1563.14 139.020   1
   1  -3  11 1522.03 100.640   1
  -1  -3 -11 1640.03 104.700   1
   1  -3 -12 687.360 63.8300   1
  -1  -3  12 804.050 69.4500   1
   1   3 -12 854.150 67.1300   1
   1  -3 -12 771.200 62.8300   1
   1   3 -12 791.190 70.7100   1
   1  -3 -12 833.850 68.0200   1
   1   3 -12 751.750 106.550   1
  -1   3  12 900.580 76.7500   1
  -5   5   7 1570.84 101.700   1
  -5   5   7 1599.35 103.450   1
   5  -5  -7 1757.39 115.390   1
  -5  -5   7 1768.09 170.280   1
   5   5  -7 1360.25 98.1300   1
   5   5  -7 1679.20 146.960   1
  -5  -5   7 1607.35 116.620   1
   5  -5  -7 1656.84 104.420   1
  -5   5   7 1597.67 108.040   1
   5  -5  -7 1709.01 125.640   1
   5   5  -7 1632.34 104.190   1
  -5  -5   7 1417.47 99.5200   1
  -2  -6  -5 952.550 74.8300   1
   2  -6   5 996.710 216.680   1
   2  -6   5 770.530 102.660   1
  -2   6  -5 959.130 98.2300   1
  -2  -6  -5 960.010 109.920   1
   2  -6   5 837.210 69.7500   1
  -2  -6  -5 798.840 70.7100   1
   2   6   5 716.610 59.4900   1
   2   6   5 875.610 94.1600   1
   2   6   5 990.100 213.670   1
  -2   6  -5 882.270 88.4100   1
  -2  -6  -5 804.400 71.7500   1
  -6   2  -5 36.5200 49.2600   1
  -6  -2  -5 19.3900 45.8800   1
   6  -2   5 90.2900 29.0100   1
   3   4   8 886.470 89.3100   1
   3  -4   8 901.970 69.2600   1
  -3  -4  -8 884.300 78.9400   1
   3  -4   8 1106.08 114.130   1
  -3  -4  -8 1003.26 111.040   1
  -3   4  -8 800.580 86.3600   1
  -3  -4  -8 990.660 215.570   1
  -3   4  -8 964.610 77.7100   1
  -1  -7   0 3021.27 191.440   1
   1  -7   0 2886.81 178.620   1
  -1   7   0 2619.12 150.100   1
   1   7   0 2664.65 156.000   1
   1  -7   0 2785.63 152.170   1
   1   7   0 2427.44 141.360   1
   1   7   0 2735.50 141.250   1
  -1   7   0 2718.86 140.140   1
  -1  -7   0 2662.96 141.430   1
  -1  -7   1 1569.07 133.540   1
  -1   7   1 1457.02 111.340   1
   1   7  -1 1524.07 117.720   1
  -1   7   1 1522.19 97.5600   1
   1  -7  -1 1561.00 104.180   1
   1  -7  -1 1665.39 140.210   1
  -1  -7   1 1617.84 105.710   1
   1  -7  -1 1479.09 104.330   1
   1   7  -1 1599.99 102.590   1
   1   7  -1 1405.01 104.520   1
   5  -2 -12 6121.50 245.490   1
   5   2 -12 6335.28 251.020   1
   5   2 -12 5899.91 342.170   1
   5  -2 -12 6239.89 250.610   1
   5   2 -12 6143.05 250.580   1
  -5   2  12 6507.71 258.910   1
   5   2 -12 6303.54 260.960   1
  -5  -2  12 6117.52 247.610   1
  -5   2  12 6056.57 252.140   1
   2   6  -7 4825.60 254.460   1
   2   6  -7 5073.89 1080.34   1
  -2   6   7 5578.39 242.300   1
   2  -6  -7 5455.69 239.530   1
   2   6  -7 4965.86 299.780   1
  -2  -6   7 5619.41 276.170   1
  -2  -6   7 4614.94 234.760   1
   2  -6  -7 5291.60 228.510   1
   2   6  -7 4609.60 282.330   1
   2  -6  -7 5358.09 211.590   1
  -2   6   7 5078.55 1077.32   1
   2   6  -7 5640.00 225.880   1
   2  -6  -7 5356.34 227.000   1
  -2  -6   7 5493.39 230.870   1
   2  -6  -7 5490.73 223.600   1
  -7  -1  -3 45438.3 1017.40   1
  -7   1  -3 45229.5 988.350   1
   7   1   3 44687.2 1017.36   1
   7  -1   3 47187.9 973.990   1
   3   4 -11 11402.3 258.350   1
   3   4 -11 10751.9 2297.18   1
  -3   4  11 11723.0 273.200   1
   3   4 -11 11769.6 275.340   1
   3  -4 -11 11697.8 258.410   1
   3  -4 -11 11878.0 285.720   1
   3  -4 -11 11451.3 278.990   1
  -3   4  11 11124.2 272.050   1
   3  -4 -11 11601.8 265.560   1
  -3   4  11 11144.5 257.100   1
  -1  -4 -10 15220.4 336.680   1
  -1   4 -10 15278.0 330.680   1
   1  -4  10 14150.4 323.980   1
  -1  -4 -10 14644.4 347.920   1
   1  -4  10 15253.3 437.830   1
  -1   4 -10 14091.3 419.110   1
  -1  -4 -10 14685.9 379.440   1
  -8   0   1 57.6900 52.0400   1
  -8   0   1 0.37000 26.1300   1
   1  -4 -11 3994.42 205.310   1
   1   4 -11 3761.49 201.700   1
   1  -4 -11 4159.43 207.070   1
   1   4 -11 3932.01 199.680   1
   1  -4 -11 4073.94 220.280   1
  -1  -4  11 3916.12 195.860   1
  -1  -4  11 4067.72 271.840   1
   1   4 -11 3849.27 244.170   1
   1  -4 -11 3925.69 216.960   1
   6  -2 -11 19088.8 416.990   1
   6   2 -11 19584.9 425.520   1
   6  -2 -11 19522.6 423.150   1
  -6   2  11 18602.4 409.240   1
   6   2 -11 19112.2 408.260   1
  -6  -2  11 19690.1 433.980   1
  -6   4  -2 9414.49 431.060   1
  -6  -4  -2 8995.54 390.310   1
   6  -4   2 9607.53 379.520   1
   6   4   2 9428.54 360.480   1
  -6  -4  -2 9506.54 458.310   1
   6   4   2 10286.8 442.020   1
  -7   1  10 4815.85 250.420   1
  -7   1  10 5284.60 225.240   1
  -7  -1  10 5662.63 240.160   1
  -7  -1  10 4632.34 236.620   1
   7   1 -10 5253.24 211.790   1
  -8   0   7 11.5400 25.9800   1
  -8   0   7 56.8700 58.6900   1
   0  -7   2 720.290 64.8600   1
   0  -7  -2 743.300 70.8200   1
   0  -7  -2 579.650 55.8900   1
   0  -7  -2 759.210 76.9900   1
   0   7  -2 640.750 57.6900   1
   0   7  -2 675.840 63.2300   1
   0  -7  -2 577.250 75.1500   1
   0   7   2 769.850 64.5800   1
   0   7   2 642.770 56.1400   1
   0  -7   2 622.530 92.7000   1
   0   7   2 570.360 61.0800   1
  -6  -4   8 907.110 77.2800   1
  -6  -4   8 972.560 90.4300   1
   6   4  -8 955.780 94.9900   1
   6  -4  -8 1065.78 75.9600   1
   6   4  -8 1064.77 75.6800   1
  -6   4   8 975.170 77.1900   1
   6  -4  -8 965.500 80.8600   1
   6  -4  -8 1018.16 90.2700   1
  -6   4   8 1075.25 82.5400   1
  -6   3  -4 34.3100 51.5400   1
  -6  -3  -4 20.3800 50.6100   1
  -2  -2 -11 6165.59 255.090   1
   2  -2  11 6773.42 265.960   1
  -2   2 -11 7090.25 335.800   1
  -2   2 -11 6760.11 266.360   1
  -2  -2 -11 6525.58 306.360   1
  -2  -2 -11 6915.59 279.440   1
   2   2  11 6806.01 277.790   1
   1   7   1 1783.44 123.490   1
   1  -7   1 1901.98 146.760   1
  -1   7  -1 1913.60 135.290   1
   1   7   1 1938.98 133.630   1
   1  -7   1 1832.38 119.120   1
  -1  -7  -1 1990.31 154.810   1
  -1  -7  -1 2065.41 130.170   1
   1   7   1 2018.22 124.760   1
  -1  -7  -1 2068.64 175.810   1
  -1   7  -1 2095.87 130.890   1
   1  -7  -2 599.020 75.9300   1
  -1  -7   2 579.710 85.5300   1
   1   7  -2 540.260 59.9400   1
   1  -7  -2 654.030 64.1200   1
  -1  -7   2 510.120 51.9400   1
   1  -7  -2 669.810 58.1700   1
  -1   7   2 632.470 56.7200   1
   1   7  -2 622.630 56.9900   1
  -1   7   2 539.760 51.9400   1
   1   7  -2 502.380 56.6000   1
   1  -7  -2 600.080 60.8800   1
   2  -2 -13 5906.61 246.360   1
   2   2 -13 5691.60 226.000   1
   2   2 -13 6014.30 338.430   1
  -2  -2  13 5560.59 229.180   1
  -2   2  13 6025.90 246.800   1
   2  -2 -13 5761.03 232.720   1
   2  -2 -13 5885.43 230.680   1
   3  -2  10 7830.63 304.400   1
  -3   2 -10 7627.93 303.100   1
  -3  -2 -10 6295.04 257.440   1
   3   2  10 7602.26 307.160   1
  -3  -2 -10 6978.56 335.260   1
  -3  -2 -10 7483.30 299.820   1
   6  -3 -10 39798.6 816.900   1
  -6  -3  10 41003.0 863.740   1
   6  -3 -10 38625.1 851.650   1
   6   3 -10 37101.8 831.520   1
   6  -3 -10 39224.9 815.140   1
   6   3 -10 39649.8 804.800   1
  -6   3  10 38847.7 807.780   1
  -4  -6  -1 2215.58 184.060   1
   4  -6   1 2145.70 155.190   1
   4  -6   1 2149.91 133.260   1
   4  -6   1 2288.02 488.520   1
   4   6   1 2075.63 144.580   1
   4   6   1 1790.66 124.040   1
  -4  -6  -1 2002.38 149.920   1
   4   6   1 2088.85 128.890   1
  -4  -6   5 1291.57 122.640   1
   4  -6  -5 1189.30 107.280   1
  -4   6   5 1104.58 78.2300   1
   4  -6  -5 1130.43 83.1900   1
   4   6  -5 1164.54 86.4400   1
  -4   6   5 1145.53 76.8000   1
   4   6  -5 1113.78 77.4000   1
   4  -6  -5 1185.78 77.7700   1
   4   6  -5 1177.23 104.690   1
   4  -6  -5 1069.48 91.4600   1
  -4  -6   5 1069.44 95.0900   1
  -3  -2  13 7431.52 290.430   1
   3   2 -13 7338.05 406.000   1
   3  -2 -13 7541.87 293.230   1
   3   2 -13 7675.76 299.310   1
   3  -2 -13 8009.67 326.910   1
   3   2 -13 7326.18 290.430   1
   3  -2 -13 8003.11 316.690   1
  -3   2  13 7882.90 315.740   1
   0   6  -7 311.000 34.0700   1
   0  -6   7 263.080 37.0800   1
   0   6  -7 271.290 36.0000   1
   0  -6  -7 291.930 38.9000   1
   0   6   7 379.070 41.1200   1
   0  -6  -7 266.180 35.8400   1
   0  -6   7 330.130 94.3200   1
   0   6  -7 376.630 76.2900   1
   0  -6  -7 289.110 55.1500   1
   0  -6  -7 225.450 42.8000   1
   0   6   7 351.920 39.0700   1
  -4   3  -8 38.0800 32.6800   1
  -4  -3  -8 23.6800 38.5700   1
   6   0   6 3033.61 198.310   1
  -6   0  -6 3244.61 189.680   1
   0   0 -13 39.9100 29.3900   1
  -8   1   1 267.310 74.1200   1
  -8  -1   1 74.7300 49.4600   1
  -8  -1   1 88.6200 29.2100   1
   8   1  -1 54.1700 90.6700   1
  -4  -3  12 13115.2 298.800   1
   4   3 -12 10931.9 295.650   1
   4  -3 -12 12012.7 266.780   1
   4   3 -12 12320.6 288.760   1
   4   3 -12 12247.4 274.060   1
   4  -3 -12 11720.0 270.320   1
  -4   3  12 11478.3 272.860   1
   4   3 -12 11443.8 441.470   1
  -8  -1   7 55.9400 28.0100   1
  -8  -1   7 14.1700 58.4300   1
  -8   1   7 66.1500 59.7600   1
   6   0 -12 4681.70 242.630   1
   6   0 -12 4491.38 226.000   1
  -6   0  12 4381.06 223.470   1
  -7   3  -1 144.530 71.7000   1
  -7  -3  -1 140.470 46.7200   1
   7   3   1 149.370 28.4700   1
   7   3   1 40.8600 79.0200   1
  -8  -2   4 17869.6 437.180   1
   8  -2  -4 18650.1 442.210   1
  -8   2   4 18331.6 466.280   1
   8   2  -4 17506.1 490.620   1
  -8  -2   4 19197.2 438.050   1
   8   2  -4 16936.1 360.810   1
  -5  -4  -5 4549.03 269.510   1
  -5   4  -5 4719.90 283.710   1
  -5  -4  -5 5144.28 228.290   1
   5  -4   5 4803.14 238.130   1
   5  -4   5 5182.48 249.220   1
   5   4   5 5012.60 1063.31   1
   5   4   5 5377.26 251.780   1
  -7  -3   8 1610.59 121.640   1
   7   3  -8 1743.72 109.890   1
  -7  -3   8 1343.35 94.1600   1
   7  -3  -8 1392.97 90.5600   1
   7  -3  -8 1632.10 128.290   1
  -7   3   8 1358.03 103.790   1
   4  -5   5 49805.2 1005.67   1
   4   5   5 56916.6 12049.1   1
   4  -5   5 60895.6 12891.7   1
  -4  -5  -5 57014.8 12073.4   1
   4  -5   5 60726.1 12848.0   1
   4   5   5 57441.6 12153.1   1
  -4   5  -5 52666.1 1160.23   1
  -4  -5  -5 55240.3 1157.73   1
  -4  -5  -5 55974.1 1166.66   1
   5   4 -10 1808.96 131.490   1
  -5   4  10 1846.11 118.280   1
  -5  -4  10 1754.80 120.240   1
  -5   4  10 1721.77 110.300   1
   5  -4 -10 1652.83 121.290   1
   5  -4 -10 1799.42 112.670   1
  -5   4  10 1776.13 116.420   1
   5   4 -10 1919.34 119.510   1
  -5  -4  10 1815.79 118.680   1
   5   4 -10 1780.62 114.550   1
   5  -4 -10 1735.49 114.230   1
  -5   0  -8 8136.10 329.890   1
   8   2  -3 5698.87 295.340   1
  -8  -2   3 5787.97 244.440   1
   8  -2  -3 5562.00 245.560   1
  -8   2   3 6109.03 289.790   1
  -8  -2   3 5599.08 268.940   1
  -1  -7  -2 215.680 44.2800   1
   1  -7   2 96.6700 35.1600   1
   1  -7   2 44.9900 72.9900   1
  -1  -7  -2 231.100 76.0200   1
  -1   7  -2 202.900 53.6200   1
   1   7   2 156.520 27.7600   1
   1   7   2 87.5400 31.7500   1
   6   5  -3 164.330 51.7000   1
  -6  -5   3 222.250 112.850   1
   6   5  -3 89.3400 31.6800   1
  -6   5   3 131.730 49.4700   1
   6  -5  -3 97.7200 47.8800   1
   6  -5  -3 103.470 31.2500   1
   1   7  -3 13382.7 381.150   1
  -1  -7   3 14612.1 400.980   1
  -1   7   3 13471.5 317.850   1
  -1   7   3 13753.7 304.700   1
   1   7  -3 14035.0 308.170   1
   1  -7  -3 12737.6 294.870   1
  -1  -7   3 12948.6 293.830   1
   1   7  -3 14065.2 349.940   1
   1  -7  -3 13579.4 317.050   1
  -8  -2   5 1980.26 128.700   1
   8   2  -5 2352.29 121.850   1
  -8  -2   5 2478.77 161.630   1
  -8   2   5 2115.84 159.460   1
  -4  -5   9 472.080 131.480   1
   4   5  -9 290.450 36.7500   1
   4  -5  -9 283.100 45.2800   1
  -4  -5   9 354.490 38.5900   1
   4   5  -9 384.120 42.8500   1
  -4   5   9 287.030 34.1300   1
   4  -5  -9 269.340 34.0600   1
   4  -5  -9 265.600 48.0700   1
  -4  -5   9 299.040 46.3700   1
   4   5  -9 258.250 55.2600   1
   0  -7   3 13031.6 305.390   1
   0   7  -3 13994.5 347.640   1
   0  -7   3 14210.5 364.280   1
   0  -7  -3 13802.9 328.590   1
   0   7   3 13285.7 307.620   1
   0  -7  -3 14275.2 384.390   1
   0   7   3 14543.9 316.610   1
   0   7  -3 14715.1 319.940   1
   0  -7  -3 13354.6 324.800   1
   0  -7  -3 14574.4 325.720   1
   3  -6   4 20749.7 512.840   1
   3   6   4 18714.7 410.170   1
  -3  -6  -4 19357.7 456.220   1
   3   6   4 20242.3 426.470   1
   3  -6   4 20332.4 440.520   1
   3  -6   4 17901.6 379.840   1
  -3  -6  -4 19793.7 520.930   1
  -3   6   7 16741.3 357.510   1
  -3  -6   7 17888.1 500.040   1
   3   6  -7 18089.6 392.610   1
   3   6  -7 17989.1 411.900   1
   3  -6  -7 17398.0 380.780   1
  -3   6   7 18308.8 421.520   1
  -3  -6   7 16560.0 378.580   1
   3  -6  -7 17572.1 413.090   1
   3   6  -7 17909.7 455.520   1
   3  -6  -7 18103.0 382.650   1
   3  -6  -7 17001.1 378.180   1
   3  -6  -7 17615.4 432.510   1
  -1   2 -12 13999.6 423.610   1
  -1  -2 -12 12905.5 340.550   1
   1   2  12 13845.9 324.240   1
  -1  -2 -12 13560.8 304.000   1
  -1   2 -12 13162.9 290.130   1
   1  -2  12 13896.4 307.960   1
  -5   0  13 -4.5200 35.9600   1
   5   0 -13 34.7400 32.5500   1
   1   2 -13 9675.69 370.470   1
  -1   2  13 9891.64 387.560   1
   1   2 -13 9801.29 475.160   1
   1  -2 -13 9412.43 374.480   1
   1  -2 -13 8634.29 331.960   1
  -1  -2  13 9373.88 374.380   1
   1  -2 -13 9463.12 368.160   1
  -1  -2  13 9086.07 360.970   1
  -6   1  -6 3258.76 190.620   1
  -6  -1  -6 3371.67 182.730   1
   6  -1   6 3172.74 166.050   1
   6  -1   6 3487.20 255.680   1
   6   1   6 3536.57 214.960   1
  -6  -5   2 1773.21 173.750   1
   6   5  -2 1761.27 110.410   1
   6   5  -2 1823.67 125.510   1
  -6  -5   2 1699.84 145.860   1
  -6   5   2 1927.15 147.890   1
   6  -5  -2 1826.18 114.170   1
   6  -5  -2 1895.48 135.870   1
   6   5  -4 15527.8 388.390   1
   6   5  -4 15380.5 334.660   1
   6  -5  -4 16657.8 367.440   1
   6  -5  -4 15940.9 343.330   1
  -6  -5   4 15536.2 456.300   1
  -6   5   4 15054.0 380.020   1
  -6  -5   4 15783.4 416.580   1
   2  -7  -1 1933.49 146.540   1
  -2  -7   1 1538.15 139.840   1
  -2   7   1 1472.13 113.010   1
   2  -7  -1 1759.00 115.550   1
   2   7  -1 1520.87 112.980   1
  -2  -7   1 1684.09 108.760   1
  -2   7   1 1631.44 103.930   1
   2   7  -1 1435.79 91.4300   1
   2   7  -1 1418.18 105.470   1
  -2  -7   1 1330.63 127.090   1
   0  -1 -13 1702.44 106.290   1
   0   1 -13 1555.50 164.080   1
   0   1  13 1850.67 122.800   1
   0  -1  13 1736.33 113.220   1
   0   1 -13 1428.69 90.9200   1
  -8   0   0 3443.34 202.060   1
   8   0   0 3519.67 233.940   1
   4   4   7 3002.40 186.590   1
  -4  -4  -7 2761.68 155.220   1
  -4   4  -7 2770.74 160.400   1
  -4  -4  -7 3091.25 205.430   1
   4  -4   7 2712.73 173.510   1
   4  -4   7 2380.56 123.870   1
  -6   1  12 117.440 41.2100   1
   6  -1 -12 58.7900 38.1700   1
  -6  -1  12 -18.570 39.7500   1
  -4   2  -9 5199.81 225.310   1
   4  -2   9 4664.66 231.680   1
  -4  -2  -9 4846.72 306.280   1
  -4  -2  -9 5028.72 1068.76   1
  -8   0   8 9376.97 375.150   1
  -8   0   8 9257.79 382.380   1
   2   7   0 246.880 35.6500   1
   2   7   0 220.040 38.1800   1
  -2   7   0 300.850 38.3400   1
  -2  -7   0 173.290 34.0500   1
   2   7   0 272.230 44.8100   1
   2  -7   0 265.020 43.2200   1
   2  -7   0 449.070 82.9000   1
  -2  -7   0 259.520 83.8600   1
  -2  -7   2 9036.63 410.960   1
   2   7  -2 9376.62 389.280   1
   2  -7  -2 10654.5 2258.60   1
  -2  -7   2 9981.07 393.520   1
  -2   7   2 9709.48 373.490   1
   2   7  -2 10314.0 396.760   1
  -2  -7   2 9191.32 433.780   1
   2  -7  -2 10044.9 408.890   1
   2   7  -2 9555.76 399.730   1
   2  -7  -2 10504.3 2232.43   1
  -7  -4   3 6242.50 288.930   1
  -7   4   3 5894.85 285.780   1
   7  -4  -3 6522.05 280.280   1
   7  -4  -3 5901.38 231.910   1
  -7  -4   3 6427.59 327.640   1
   7   4  -3 5747.49 226.020   1
   7   4  -4 2701.18 139.510   1
  -7  -4   4 2427.75 191.770   1
   7  -4  -4 2822.96 144.680   1
   7  -4  -4 2845.01 165.370   1
  -7  -4   4 3121.90 187.390   1
  -7   4   4 2683.25 160.970   1
   2  -5   8 3110.95 169.330   1
  -2   5  -8 3184.90 165.930   1
  -2  -5  -8 3012.49 159.150   1
   2   5   8 2889.88 176.190   1
  -2   5  -8 2909.47 188.870   1
  -2  -5  -8 2872.53 185.380   1
   2  -5   8 3178.33 197.430   1
   2  -5   8 3277.65 165.570   1
  -2  -5  -8 2856.54 157.050   1
   2   5   8 3183.78 160.340   1
   4   4 -11 1258.95 142.320   1
  -4  -4  11 1838.96 119.770   1
   4  -4 -11 1595.84 112.710   1
   4   4 -11 1263.21 104.080   1
   4  -4 -11 1444.94 92.6000   1
   4   4 -11 1379.17 89.9800   1
   4  -4 -11 1550.27 103.590   1
   0  -3  12 105.780 28.6300   1
   0  -3 -12 65.8900 21.0700   1
   0  -3 -12 2.22000 34.0400   1
   0   3  12 67.5900 37.4500   1
  -2   5  10 906.620 71.7900   1
   2  -5 -10 910.840 72.8600   1
   2  -5 -10 962.140 81.6500   1
   2  -5 -10 1083.25 78.8500   1
   2  -5 -10 741.380 76.3000   1
   2  -5 -10 946.740 72.7400   1
  -2   5  10 898.190 74.2900   1
  -2  -5  10 1045.62 130.180   1
   2   5 -10 981.620 77.4100   1
   2   5 -10 897.490 122.010   1
   2   5 -10 945.530 73.8700   1
   2   5 -10 922.860 82.7200   1
   4   2 -13 25075.7 526.660   1
   4   2 -13 24902.7 728.870   1
   4   2 -13 24788.7 531.330   1
   4  -2 -13 24104.1 511.220   1
  -4   2  13 24608.9 531.680   1
   4  -2 -13 24380.5 505.650   1
   4   2 -13 24766.1 530.920   1
  -8  -2   2 4193.74 282.310   1
  -8   2   2 3678.68 228.030   1
   8   2  -2 4039.75 265.680   1
   0  -4 -11 5611.52 229.690   1
   0   4 -11 5434.26 225.960   1
   0  -4 -11 5747.01 228.280   1
   0   4 -11 5300.31 209.630   1
   0  -4  11 5823.83 240.540   1
   0  -4 -11 5497.59 234.890   1
   0  -4  11 5878.60 233.860   1
   0  -4  11 5765.35 304.550   1
   0   4 -11 6002.84 297.120   1
   0  -4 -11 5813.57 257.680   1
   5   5   3 4372.06 263.140   1
   5  -5   3 4701.86 259.980   1
  -5  -5  -3 4013.44 250.860   1
  -5   5  -3 4252.27 262.750   1
  -5  -5  -3 4205.15 238.780   1
   5  -5   3 4059.63 213.380   1
   5  -5   3 4275.35 212.980   1
   5   5   3 3983.02 197.410   1
  -8   2   6 13052.7 345.400   1
  -8  -2   6 13540.2 348.200   1
  -8  -2   6 13500.3 330.830   1
   8   2  -6 14215.9 307.710   1
  -5   1  -8 1049.48 85.0200   1
   5   1   8 1198.51 100.850   1
   5  -1   8 1147.98 75.9400   1
  -5  -1  -8 1134.80 86.8900   1
  -4  -6  -2 2260.12 492.630   1
   4   6   2 2106.27 136.460   1
   4  -6   2 2417.55 154.000   1
  -4  -6  -2 2221.82 174.860   1
   4  -6   2 2275.70 484.890   1
   4  -6   2 2237.08 478.090   1
   4   6   2 2051.71 125.040   1
  -5   5   8 837.450 67.6900   1
  -5  -5   8 823.050 168.420   1
  -5   5   8 841.630 71.0800   1
  -5  -5   8 801.960 79.9500   1
   5  -5  -8 795.160 82.9500   1
   5   5  -8 1020.55 98.8900   1
   5  -5  -8 771.200 62.6500   1
   5   5  -8 825.130 67.1400   1
  -5   5   8 845.770 68.3600   1
  -5  -5   8 764.320 69.9400   1
   5   5  -8 746.100 65.9700   1
   5  -5  -8 942.190 79.6300   1
   4  -6  -6 172.560 61.5800   1
   4  -6  -6 159.970 42.2000   1
  -4   6   6 122.420 29.8700   1
  -4   6   6 52.1300 29.9200   1
   4  -6  -6 196.360 53.9500   1
   4   6  -6 109.060 32.5900   1
   4   6  -6 112.590 33.4800   1
   4   6  -6 153.250 54.8900   1
   4  -6  -6 156.230 24.2300   1
   6   5  -1 12520.3 276.670   1
  -6  -5   1 12344.4 352.750   1
   6   5  -1 12563.9 304.880   1
  -6  -5   1 12359.0 393.550   1
   6  -5  -1 12767.1 281.570   1
   6  -5  -1 12614.4 308.880   1
  -6   5   1 11338.8 332.750   1
   7   2   3 3117.18 204.940   1
   7  -2   3 3402.08 180.520   1
  -7  -2  -3 3569.45 213.870   1
  -7   2  -3 3475.33 209.930   1
  -6  -5   5 252.790 68.8100   1
  -6  -5   5 97.0000 81.0300   1
   6   5  -5 301.020 38.1900   1
   6   5  -5 246.160 69.4000   1
  -6   5   5 138.970 57.3900   1
   6  -5  -5 225.530 43.6300   1
   6  -5  -5 276.970 62.9900   1
  -5   1  13 4332.27 218.360   1
  -5  -1  13 4546.97 231.140   1
   5  -1 -13 4640.89 233.420   1
   5   1 -13 4096.63 206.360   1
   5   1 -13 4306.13 219.920   1
   5  -1 -13 4278.02 215.540   1
   5   1 -13 4289.36 218.670   1
   7   4  -2 5793.29 226.540   1
  -7  -4   2 6577.30 346.290   1
   7  -4  -2 6265.92 266.640   1
  -7   4   2 5981.12 289.300   1
  -7  -4   2 6161.82 290.270   1
  -1  -5  -9 23999.6 507.080   1
  -1   5  -9 22551.0 582.400   1
   1  -5   9 25258.5 627.040   1
   1  -5   9 24413.5 509.960   1
  -1  -5  -9 23180.6 516.720   1
  -1  -5  -9 22888.5 571.390   1
   1   5   9 25392.8 531.810   1
  -1   5  -9 21740.2 465.230   1
  -7  -4   5 17612.7 521.420   1
   7  -4  -5 17413.1 372.980   1
   7   4  -5 17829.7 382.190   1
   7  -4  -5 17823.6 444.340   1
  -7   4   5 18134.3 447.170   1
  -7  -4   5 17294.3 451.930   1
   1  -5 -10 3395.99 198.840   1
   1  -5 -10 3259.40 170.630   1
  -1   5  10 3187.69 162.140   1
  -1   5  10 3276.51 174.390   1
   1  -5 -10 3315.11 180.130   1
   1  -5 -10 3424.19 173.430   1
   1   5 -10 2940.90 162.330   1
   1   5 -10 3368.59 172.210   1
   1   5 -10 3160.95 215.400   1
  -1  -5  10 3606.66 240.450   1
  -1  -5  10 3172.00 164.330   1
  -1  -5  10 3564.46 202.020   1
   1   5 -10 3029.05 155.140   1
  -7   0  -4 40981.7 912.230   1
  -8  -1   0 268.950 55.0100   1
  -8   1   0 86.9300 68.2000   1
   8   1   0 332.570 97.0000   1
   7   2 -10 15978.6 355.210   1
  -7  -2  10 15943.0 378.830   1
   7  -2 -10 15843.3 352.990   1
  -7   2  10 15100.3 380.710   1
  -7   2  10 14823.4 337.900   1
   2   7   1 34.0500 39.0800   1
   2  -7   1 47.1000 35.4200   1
  -2  -7  -1 -112.09 76.3100   1
  -2  -7  -1 23.2100 33.5500   1
   2  -7   1 64.3300 67.2100   1
   2   7   1 34.0400 30.7800   1
  -2   7  -1 30.1800 30.2400   1
   2  -7  -3 1502.22 125.950   1
  -2   7   3 1412.71 101.930   1
  -2  -7   3 1522.20 161.530   1
   2   7  -3 1495.39 112.670   1
   2  -7  -3 1440.65 103.960   1
  -2   7   3 1417.50 92.2800   1
  -2  -7   3 1410.52 95.5200   1
   2   7  -3 1183.97 81.0100   1
   2  -7  -3 1475.34 99.6200   1
  -2  -7   3 1460.69 122.190   1
   2  -7  -3 1512.14 124.720   1
   2   7  -3 1464.61 114.860   1
  -8   1   8 2126.84 147.210   1
  -8  -1   8 1941.92 141.610   1
   8   1  -8 2272.89 483.830   1
  -8  -1   8 2045.36 136.120   1
  -7   0  11 91.9700 47.5100   1
   3  -5   7 1202.59 80.0500   1
  -3  -5  -7 1250.40 88.6800   1
  -3   5  -7 1094.64 84.9500   1
   3   5   7 1131.33 75.4000   1
   3  -5   7 1221.15 116.130   1
  -3  -5  -7 1127.61 116.690   1
   3   5   7 1307.99 106.480   1
  -3   5  -7 1114.02 112.380   1
   6  -4   3 1255.17 103.480   1
  -6  -4  -3 1252.75 144.520   1
   6   4   3 1308.16 85.8700   1
   6   4   3 1396.03 125.250   1
  -6  -4  -3 1286.64 106.340   1
  -6   4  -3 1222.84 113.810   1
   6  -4   3 1261.76 86.5800   1
   1   7   3 82.4000 22.9600   1
  -1   7  -3 77.8000 31.6400   1
   1  -7   3 30.9800 33.2100   1
   1  -7   3 -108.24 73.8000   1
  -1  -7  -3 -134.35 73.6500   1
  -1  -7  -3 21.6400 35.8000   1
   1  -7  -4 1032.32 77.1800   1
  -1  -7   4 1248.27 86.0100   1
  -1   7   4 1178.10 79.4400   1
   1   7  -4 1363.34 113.420   1
   1  -7  -4 1161.23 87.7200   1
   1   7  -4 1064.16 75.0600   1
   1  -7  -4 1139.87 106.660   1
   1   7  -4 1093.04 83.5800   1
   1  -7  -4 1151.81 82.5900   1
  -1   7   4 1144.64 82.3500   1
  -1  -7   4 1163.17 124.410   1
   1  -7  -4 1178.10 83.5400   1
   3  -5 -10 66.3700 35.9200   1
   3  -5 -10 24.1500 27.1400   1
  -3   5  10 37.9100 30.1300   1
   3   5 -10 28.3600 83.7200   1
   3   5 -10 9.94000 24.2800   1
   3   5 -10 8.54000 29.8000   1
   6  -4  -9 4079.22 230.740   1
  -6  -4   9 3633.30 188.500   1
   6  -4  -9 4114.31 210.530   1
  -6   4   9 4288.50 222.640   1
  -6   4   9 3617.54 185.750   1
   6   4  -9 4067.99 202.160   1
  -6  -4   9 4476.53 236.100   1
   6  -4  -9 4133.97 212.910   1
   6   4  -9 3396.65 205.670   1
  -3   0 -11 106.380 33.3400   1
  -1  -6  -7 30.9500 63.2800   1
   1  -6   7 72.6200 71.5600   1
  -1  -6  -7 125.880 35.1100   1
  -1   6  -7 139.670 29.2500   1
  -1  -6  -7 86.1700 32.3300   1
   1  -6   7 114.010 34.0400   1
   1   6   7 120.130 25.5300   1
  -1  -6  -7 84.1700 30.3500   1
   1   6   7 18.8200 27.4300   1
  -2  -6  -6 217.840 40.1200   1
   2  -6   6 127.470 33.6700   1
  -2  -6  -6 182.540 29.0700   1
   2  -6   6 245.830 38.2800   1
   2   6   6 184.180 27.4500   1
  -2   6  -6 233.100 61.1300   1
  -2  -6  -6 222.050 73.6200   1
   2  -6   6 98.2200 74.8900   1
   1  -6  -8 172.640 30.5800   1
  -1   6   8 256.750 37.7500   1
   1  -6  -8 126.300 70.1100   1
  -1   6   8 177.240 29.5900   1
   1  -6  -8 236.310 37.5800   1
   1  -6  -8 177.040 41.4100   1
  -1  -6   8 203.540 53.7300   1
  -1  -6   8 348.780 94.7200   1
   1   6  -8 231.900 33.7400   1
   1   6  -8 218.070 84.4600   1
   1   6  -8 234.500 48.6100   1
   1   6  -8 278.190 37.9700   1
  -2   6   8 7846.12 313.100   1
   2  -6  -8 7176.04 280.280   1
   2   6  -8 7552.37 322.900   1
   2  -6  -8 8049.69 323.920   1
  -2  -6   8 6961.39 337.600   1
   2  -6  -8 7171.47 306.350   1
   2   6  -8 6828.45 336.310   1
   2   6  -8 7320.68 300.140   1
   2  -6  -8 7540.36 297.260   1
  -2  -6   8 7330.09 291.540   1
   2  -6  -8 7355.08 297.210   1
   2   6  -8 7244.00 283.750   1
  -2   6   8 6968.65 271.490   1
   2   6  -8 8058.69 323.010   1
   0  -7  -4 7778.94 326.270   1
   0   7   4 7903.72 312.480   1
   0   7   4 7919.30 307.910   1
   0   7  -4 8218.27 320.690   1
   0  -7  -4 7249.44 303.760   1
   0  -7  -4 8310.62 328.190   1
   0  -7   4 7889.20 311.380   1
   0  -7   4 7767.24 346.390   1
   0  -7  -4 8209.03 355.500   1
  -2   0 -12 7800.77 305.720   1
   2   0  12 7703.73 307.230   1
  -2   0 -12 7218.17 316.900   1
  -3   0  14 20900.0 461.330   1
   3   0 -14 22617.4 483.670   1
   3   0 -14 22881.8 478.230   1
  -8  -2   1 426.850 77.6900   1
   8   2  -1 422.970 118.180   1
  -8   2   1 391.570 78.1800   1
  -2   0  14 1020.94 76.2200   1
   2   0 -14 868.720 69.5000   1
  -7   1  -4 171.140 62.6000   1
  -7  -1  -4 127.570 58.7500   1
   7  -1   4 312.330 42.5900   1
  -7   4   1 7123.40 333.660   1
   7   4  -1 6890.22 267.990   1
  -7  -4   1 6813.76 353.790   1
   7   4  -1 6954.38 339.710   1
  -7  -4   1 6873.75 316.550   1
   7  -4  -1 7740.58 317.540   1
  -8   2   7 76.8300 54.7700   1
   8   2  -7 -1.5300 23.8700   1
  -8  -2   7 -8.1300 62.9800   1
  -7   4   6 6929.55 297.460   1
  -7  -4   6 7284.25 325.390   1
   7  -4  -6 6945.64 300.480   1
   7   4  -6 7389.72 288.820   1
  -7  -4   6 6112.06 259.220   1
   7  -4  -6 6697.68 262.110   1
  -7  -3  -2 10824.2 396.080   1
   7   3   2 10551.5 2245.57   1
   7  -3   2 10574.5 2242.62   1
  -7  -3  -2 10759.8 2286.39   1
  -7   3  -2 10283.0 452.360   1
  -6  -5   0 655.100 116.320   1
   6   5   0 639.520 56.8000   1
   6   5   0 597.350 63.4500   1
  -6  -5   0 684.760 93.8600   1
   6  -5   0 622.740 58.7200   1
   6  -5   0 643.280 64.9000   1
  -6   5   0 721.120 94.4200   1
   6  -5   0 633.910 79.6800   1
  -7   1  11 6564.06 268.150   1
   7  -1 -11 6731.25 270.550   1
  -7  -1  11 6788.25 278.090   1
   7   1 -11 7051.91 281.070   1
  -7  -1  11 6341.91 261.170   1
  -6   5   6 3821.89 193.750   1
   6  -5  -6 3977.06 206.620   1
   6   5  -6 3842.82 203.920   1
  -6  -5   6 3850.88 241.830   1
   6  -5  -6 3724.43 190.260   1
   6   5  -6 3592.05 210.170   1
   6  -5  -6 4138.55 231.850   1
  -6  -5   6 3592.20 207.300   1
  -6   5   6 3560.82 194.380   1
  -7  -3   9 31585.8 685.370   1
   7   3  -9 33448.2 685.090   1
   7  -3  -9 32958.1 685.100   1
  -7   3   9 30655.0 656.650   1
   5   6  -2 368.970 37.7100   1
   5   6  -2 380.180 46.8900   1
  -5  -6   2 417.860 71.2000   1
  -5  -6   2 328.650 104.650   1
   5   6  -2 473.100 60.3800   1
  -5   6   2 363.990 55.9700   1
   5  -6  -2 489.390 64.8700   1
   5  -6  -2 385.560 41.6500   1
   5  -6  -2 435.970 53.0000   1
   5  -6  -2 454.750 47.1300   1
   5  -6  -2 419.240 71.0400   1
   5   6  -3 9981.91 416.610   1
  -5  -6   3 10388.1 465.110   1
   5   6  -3 9965.41 381.570   1
   5   6  -3 9496.12 388.290   1
  -5  -6   3 10353.4 453.100   1
  -5   6   3 10218.9 392.670   1
   5  -6  -3 10592.5 2245.19   1
   5  -6  -3 11257.4 306.940   1
   5  -6  -3 9476.00 369.780   1
  -5   6   3 10411.8 2213.80   1
   5  -3   7 84.0300 23.3800   1
  -5   3  -7 15.0300 42.8600   1
  -5  -3  -7 -20.360 41.7700   1
  -5  -3  -7 119.710 46.3300   1
   2  -7   2 418.640 87.4300   1
  -2  -7  -2 265.690 78.8800   1
   2  -7   2 237.390 41.4400   1
  -2  -7  -2 220.800 52.3900   1
   2   7   2 199.440 36.1600   1
   2   7   2 324.220 41.5600   1
  -2   7  -2 239.710 35.9200   1
  -2  -7  -2 245.640 41.4700   1
  -3  -1 -11 5828.03 237.100   1
  -3  -1 -11 5076.65 1091.57   1
  -3   1 -11 5786.16 234.240   1
  -2  -7   4 4206.17 212.160   1
   2  -7  -4 3907.47 206.230   1
   2   7  -4 4228.07 250.100   1
   2   7  -4 4524.63 225.980   1
  -2   7   4 4427.29 220.890   1
   2  -7  -4 3987.53 203.980   1
  -2  -7   4 3603.21 211.640   1
  -2  -7   4 4321.96 256.510   1
   2  -7  -4 4275.65 237.660   1
  -2   7   4 4041.53 211.820   1
   2  -7  -4 4195.48 235.180   1
   2   7  -4 4336.99 242.320   1
   2  -7  -4 4268.23 216.550   1
  -8   0  -1 55.3900 64.7300   1
   6   3   5 21817.0 542.650   1
  -6  -3  -5 22397.5 656.340   1
   6  -3   5 20922.0 451.730   1
  -6  -3  -5 21323.6 504.750   1
  -6   3  -5 20513.7 506.830   1
   6  -3   5 21333.4 509.270   1
   5  -3 -12 61.2200 32.0000   1
   5   3 -12 121.170 31.5400   1
   5  -3 -12 61.0400 35.5200   1
  -5  -3  12 -18.580 37.7700   1
  -2   1 -12 2234.89 139.880   1
  -2  -1 -12 2348.20 156.800   1
  -2   1 -12 2718.93 224.080   1
   2   1  12 2184.53 138.100   1
  -2  -1 -12 2184.14 135.100   1
   3   1 -14 85.1200 30.5400   1
   3  -1 -14 101.810 30.5500   1
  -6  -2  -6 8272.16 444.150   1
   6  -2   6 8626.61 367.000   1
   6  -2   6 7583.50 302.450   1
  -6  -2  -6 8311.89 348.990   1
  -6   2  -6 8192.31 359.940   1
   0   2 -13 224.840 33.9900   1
   0  -2 -13 163.960 33.8000   1
   0   2  13 220.200 42.7500   1
   0  -2  13 201.010 32.0500   1
   0  -2 -13 163.150 29.0200   1
  -8   0   9 -26.700 56.2400   1
  -2   1  14 15490.7 349.450   1
   2  -1 -14 14514.3 320.140   1
  -2  -1  14 13916.0 322.320   1
   2  -1 -14 14236.4 308.620   1
   2   1 -14 13981.3 305.590   1
   6   3 -11 10643.3 2256.41   1
  -6  -3  11 10244.2 404.300   1
  -6   3  11 10103.3 395.590   1
   6  -3 -11 9948.76 385.730   1
   6   3 -11 10731.7 2273.43   1
  -6  -3  11 9320.38 367.130   1
   6  -3 -11 10392.5 404.120   1
  -4   0 -10 4611.12 234.090   1
   5   6  -1 145.510 38.6000   1
   5   6  -1 102.270 42.1400   1
  -5  -6   1 226.270 104.260   1
   5   6  -1 97.4000 37.9500   1
   5   6  -1 119.840 24.9700   1
   5  -6  -1 213.200 63.0700   1
   5  -6  -1 162.870 40.9900   1
   5  -6  -1 131.270 35.4700   1
   0  -5 -10 1580.07 124.480   1
   0   5  10 2099.15 128.310   1
   0  -5 -10 1984.93 123.380   1
   0  -5 -10 1795.20 122.360   1
   0  -5 -10 1935.95 124.230   1
   0  -5  10 1578.91 114.880   1
   0  -5  10 2014.61 124.750   1
   0  -5  10 2226.18 209.860   1
   0   5 -10 1752.38 148.080   1
   0   5 -10 1880.95 116.420   1
   0   5 -10 1636.95 111.440   1
  -5  -6   4 256.610 96.0600   1
   5   6  -4 222.310 38.5100   1
   5   6  -4 222.960 55.1800   1
  -5  -6   4 234.360 70.5800   1
   5   6  -4 165.950 39.7800   1
   5  -6  -4 245.330 33.3500   1
   5  -6  -4 299.330 46.6500   1
  -5   6   4 186.940 33.8800   1
   5  -6  -4 267.320 64.1900   1
  -5   6   4 211.780 31.9900   1
   5  -6  -4 134.200 61.5400   1
   6  -2 -12 113.510 36.6400   1
   6  -2 -12 105.590 36.3700   1
  -6  -2  12 131.500 41.4800   1
  -6   2  12 120.120 41.1200   1
   6   2 -12 50.4500 24.1300   1
   0   6   8 4373.26 223.380   1
   0   6  -8 4304.01 214.740   1
   0   6   8 4183.86 209.920   1
   0  -6   8 3738.62 198.040   1
   0  -6  -8 4328.20 220.810   1
   0  -6  -8 3898.72 225.930   1
   0   6  -8 4081.33 252.930   1
   0  -6   8 4297.33 266.950   1
   0  -6  -8 4331.77 220.070   1
   0   6  -8 4038.36 200.820   1
   0  -6  -8 4329.29 226.390   1
   0   6  -8 3835.61 211.020   1
  -2  -3 -11 12925.7 293.090   1
  -2   3 -11 12458.6 285.140   1
  -2  -3 -11 11374.0 278.920   1
  -2  -3 -11 12012.8 367.180   1
   2  -3  11 12466.8 296.330   1
  -2   3 -11 11989.8 361.060   1
   4   6   3 72.3700 31.0900   1
   4  -6   3 120.410 58.4100   1
  -4  -6  -3 99.6500 48.9600   1
  -3  -6  -5 1174.17 115.370   1
  -3  -6  -5 1075.51 87.9100   1
  -3   6  -5 971.770 105.780   1
  -3  -6  -5 919.170 79.1500   1
   3  -6   5 949.220 76.1000   1
   3  -6   5 1121.12 108.630   1
   3  -6   5 931.190 76.9000   1
   3   6   5 921.940 73.7700   1
   3   6   5 980.220 77.0300   1
  -3   6  -5 856.510 90.3600   1
   4   0 -14 5965.16 243.030   1
   4   0 -14 5611.01 225.420   1
   4   0 -14 5635.88 232.640   1
  -2   4 -10 1367.54 119.270   1
  -2  -4 -10 1292.14 117.930   1
  -2  -4 -10 1431.81 100.240   1
   2  -4  10 1639.88 105.280   1
  -2   4 -10 1642.46 107.580   1
  -2  -4 -10 1561.11 102.760   1
   2  -4  10 1921.78 170.730   1
   4   6  -7 3480.73 225.460   1
   4  -6  -7 4216.11 226.220   1
  -4  -6   7 4039.12 217.290   1
   4   6  -7 4174.90 208.080   1
  -4   6   7 4097.68 206.670   1
  -4   6   7 3687.67 193.600   1
   4  -6  -7 3930.16 222.400   1
   4   6  -7 3471.42 194.130   1
  -4  -6   7 4067.96 259.610   1
   4  -6  -7 3825.17 198.560   1
   4  -6  -7 4055.64 204.720   1
  -2  -3  13 240.390 32.5500   1
  -2   3  13 215.140 43.4000   1
   2   3 -13 170.450 31.0900   1
   2  -3 -13 255.010 35.1300   1
   2   3 -13 281.980 47.8900   1
   2  -3 -13 238.530 40.1700   1
   2  -3 -13 251.680 35.5500   1
   2   3 -13 195.310 97.3000   1
  -3   3 -10 1025.68 73.6100   1
  -3  -3 -10 1028.70 75.4300   1
  -3  -3 -10 906.420 100.460   1
   3  -3  10 980.140 74.0100   1
   3  -6  -8 707.040 67.6000   1
   3  -6  -8 783.300 70.8700   1
   3  -6  -8 706.470 56.6500   1
  -3   6   8 663.280 59.2600   1
  -3   6   8 600.470 51.3200   1
   3  -6  -8 709.360 62.8600   1
   3  -6  -8 802.130 89.9200   1
   3   6  -8 579.880 58.0700   1
   3   6  -8 679.520 66.7800   1
  -3  -6   8 710.170 63.5400   1
   3   6  -8 615.460 76.1700   1
   3   6  -8 671.340 59.4000   1
  -3  -6   8 667.660 126.350   1
   2  -4 -12 11536.3 269.750   1
   2  -4 -12 11428.1 250.820   1
   2  -4 -12 10717.6 2271.68   1
   2   4 -12 10386.0 475.220   1
  -2  -4  12 11705.9 262.710   1
   2   4 -12 11181.7 247.770   1
   2   4 -12 9933.46 401.170   1
   2   4 -12 11564.6 258.970   1
  -5  -2  -8 2455.88 144.670   1
  -5  -2  -8 2824.18 220.640   1
   5  -2   8 2427.33 129.700   1
  -5   2  -8 2641.54 153.350   1
   5   2   8 2631.00 168.590   1
   3   3 -13 9450.91 363.370   1
   3  -3 -13 9905.97 386.550   1
  -3   3  13 10188.2 405.800   1
   3  -3 -13 10006.8 381.360   1
  -3  -3  13 10116.0 390.570   1
   3   3 -13 10155.7 486.710   1
   3   3 -13 9924.76 383.870   1
   3  -3 -13 10660.0 2260.59   1
   3   7  -1 31137.9 686.460   1
   3   7  -1 32706.3 672.950   1
  -3   7   1 33207.4 677.350   1
   3   7  -1 33143.1 728.300   1
   3  -7  -1 33977.4 706.850   1
  -3  -7   1 33553.3 773.440   1
   3  -7  -1 33299.1 746.290   1
  -3  -7   1 33432.3 829.350   1
  -1   0  14 9186.20 364.180   1
   1   0 -14 9284.33 354.260   1
  -3  -7   2 33524.1 805.900   1
   3   7  -2 31976.8 712.680   1
   3   7  -2 31406.8 710.310   1
   3  -7  -2 33650.9 710.380   1
  -3   7   2 34395.5 706.680   1
   3   7  -2 31386.7 685.320   1
   3  -7  -2 30013.7 627.810   1
  -3  -7   2 34484.7 805.140   1
   3  -7  -2 32662.7 720.080   1
   8   1   1 2528.69 196.410   1
  -8  -1  -1 2619.01 172.080   1
  -8   1  -1 2762.60 181.580   1
  -3   4  -9 559.800 75.8700   1
   3   4   9 565.240 71.3300   1
   3  -4   9 804.090 112.240   1
  -3  -4  -9 635.550 60.5500   1
  -3   4  -9 718.930 62.5000   1
   3  -4   9 604.910 52.8200   1
  -3  -4  -9 564.150 90.1900   1
   1   7   4 6554.89 264.230   1
  -1  -7  -4 6446.83 269.750   1
  -1  -7  -4 6224.50 291.320   1
  -1  -7  -4 6243.36 252.460   1
   1  -7   4 6623.61 265.920   1
  -1   7  -4 6457.68 256.660   1
   1   7   4 6043.09 239.110   1
   1  -7   4 5982.79 278.750   1
   1  -7  -5 1756.65 117.520   1
   1   7  -5 1800.64 111.230   1
  -1   7   5 1790.10 112.050   1
   1  -7  -5 1945.84 125.390   1
  -1  -7   5 1878.66 158.710   1
   1  -7  -5 1825.10 124.320   1
  -1   7   5 1857.81 120.850   1
   1   7  -5 1833.32 126.810   1
  -1  -7   5 2109.99 135.020   1
   1  -7  -5 1718.34 110.530   1
   1  -7  -5 1808.74 139.190   1
  -7   4   0 2433.00 175.770   1
   7  -4   0 2738.84 151.080   1
   7   4   0 2416.74 126.920   1
  -7  -4   0 2769.55 208.400   1
  -7  -4   0 2461.54 165.670   1
   7   4   0 2388.33 171.440   1
   5   2 -13 2898.90 156.050   1
  -5  -2  13 3073.77 161.870   1
   5  -2 -13 2948.49 151.850   1
   5   2 -13 3074.07 165.360   1
   5   2 -13 2882.50 149.910   1
   5  -2 -13 2734.47 146.470   1
   8   1  -9 4303.51 213.090   1
  -8  -1   9 3673.04 193.120   1
  -8   1   9 3848.06 208.520   1
  -8  -1   9 3908.97 211.620   1
  -8   1   9 3703.99 201.050   1
   3  -4 -12 14152.4 319.690   1
   3  -4 -12 14530.0 337.280   1
   3  -4 -12 14745.4 319.800   1
   3   4 -12 13062.2 423.180   1
   3   4 -12 15081.0 329.500   1
   3   4 -12 13967.3 312.550   1
   3   4 -12 13389.5 323.240   1
  -7  -4   7 5072.06 1083.26   1
   7  -4  -7 5393.94 216.370   1
  -7  -4   7 4563.73 239.970   1
   7   4  -7 5211.89 208.100   1
   7  -4  -7 5045.02 1076.32   1
  -7   4   7 5311.88 232.210   1
   4   5   6 615.480 89.2900   1
  -4  -5  -6 667.600 69.4600   1
  -4  -5  -6 640.910 69.0000   1
   4   5   6 696.950 59.3500   1
  -4   5  -6 671.700 72.9200   1
   4  -5   6 707.420 83.2600   1
   4  -5   6 556.970 46.4900   1
  -4  -5  -6 995.160 234.100   1
   8   2   0 4994.93 1073.49   1
  -8   2   0 4777.11 286.520   1
  -8  -2   0 4774.22 271.490   1
  -4  -1 -10 4947.32 253.330   1
  -4   1 -10 5023.70 1068.08   1
  -5  -5  -4 4081.04 222.000   1
  -5   5  -4 3907.67 250.300   1
  -5  -5  -4 3586.76 228.670   1
   5   5   4 4186.20 207.370   1
   5   5   4 4133.20 246.180   1
   5  -5   4 4082.15 225.380   1
   5  -5   4 3562.72 182.710   1
  -5   4  -6 2140.72 164.790   1
  -5  -4  -6 2294.20 493.800   1
  -5  -4  -6 2162.92 145.730   1
   5  -4   6 2068.70 133.810   1
   5  -4   6 2458.39 160.320   1
   5   4   6 2232.28 161.780   1
  -5  -4  -6 2137.66 173.480   1
   4  -5 -10 159.590 50.4000   1
   4  -5 -10 155.070 39.2500   1
  -4   5  10 243.560 30.6000   1
   4  -5 -10 212.610 31.9700   1
  -4  -5  10 181.290 38.9100   1
  -4  -5  10 266.880 108.450   1
   4   5 -10 273.310 34.6300   1
   4   5 -10 202.730 53.7500   1
   4   5 -10 150.720 55.3500   1
  -8  -2   8 650.330 82.0400   1
  -8   2   8 545.070 75.5900   1
   8  -2  -8 672.440 56.4700   1
  -8  -2   8 623.030 60.9000   1
  -8   2   8 545.080 48.9000   1
   8   2  -8 703.780 57.5400   1
   5  -5  -9 1814.90 118.510   1
  -5  -5   9 1999.68 183.530   1
  -5   5   9 1675.82 107.400   1
   5  -5  -9 1834.52 114.670   1
  -5   5   9 1727.24 112.820   1
  -5  -5   9 1869.64 129.140   1
   5   5  -9 1485.35 104.560   1
   5   5  -9 1757.23 111.720   1
  -5   5   9 1748.28 113.400   1
   5  -5  -9 1885.30 135.250   1
   5   5  -9 1641.08 131.570   1
   8   3  -4 13398.2 291.060   1
  -8  -3   4 13183.3 365.020   1
  -8   3   4 13810.5 374.300   1
   8  -3  -4 13851.7 341.540   1
   3  -7   0 5623.53 255.460   1
   3  -7   0 5876.52 240.540   1
  -3  -7   0 5021.41 1076.59   1
   3   7   0 5173.26 237.770   1
  -3   7   0 5459.44 217.090   1
   3   7   0 5194.66 207.160   1
   3   7   0 5032.33 1070.18   1
  -3  -7   0 5294.78 267.210   1
   5   6   0 6.97000 30.4400   1
  -5  -6   0 110.700 60.2200   1
   5   6   0 35.5700 39.6300   1
  -5  -6   0 -68.780 87.7400   1
   5  -6   0 11.3400 37.6200   1
   3  -7  -3 9859.68 416.460   1
  -3  -7   3 10227.2 462.250   1
  -3   7   3 10280.3 396.640   1
   3  -7  -3 9229.11 356.590   1
   3   7  -3 9702.37 414.310   1
   3  -7  -3 10534.5 2240.76   1
  -3  -7   3 9047.99 392.680   1
   3  -7  -3 10598.9 2246.16   1
   3   7  -3 10284.1 423.660   1
   3   7  -3 10549.8 2235.17   1
   4   1 -14 9345.51 363.070   1
   4  -1 -14 9747.32 378.870   1
   4   1 -14 10048.8 394.310   1
  -4   1  14 9763.12 386.420   1
  -4  -1  14 9637.21 376.730   1
   4  -1 -14 9967.61 386.760   1
   4   1 -14 9463.71 363.830   1
   6   5   1 35782.4 725.470   1
   6  -5   1 35646.1 723.550   1
  -6  -5  -1 35668.7 871.220   1
   6  -5   1 36945.2 798.500   1
   6  -5   1 35642.1 762.110   1
  -6   5  -1 34792.8 881.360   1
   6  -5   1 36154.4 758.910   1
  -6  -5  -1 36174.9 825.530   1
   5   4 -11 434.960 43.9100   1
  -5   4  11 474.660 45.7100   1
   5  -4 -11 413.970 50.3700   1
  -5  -4  11 350.010 38.7800   1
   5  -4 -11 447.320 45.5400   1
   5   4 -11 559.240 74.8500   1
   5  -4 -11 414.930 57.0900   1
  -5  -4  11 464.340 55.2400   1
   5   4 -11 423.040 43.3900   1
   5   6  -5 6588.14 261.110   1
   5   6  -5 6220.44 293.020   1
  -5  -6   5 5991.34 268.950   1
  -5  -6   5 6408.44 325.720   1
   5   6  -5 5702.87 245.180   1
   5  -6  -5 6533.25 277.080   1
   5  -6  -5 6663.75 264.540   1
   5  -6  -5 6522.09 296.780   1
  -5   6   5 6431.84 253.760   1
  -5   6   5 5698.62 245.050   1
  -5   6   5 5764.53 243.000   1
   5  -6  -5 6367.43 255.070   1
  -6  -5   7 9.53000 93.5300   1
   6   5  -7 47.3000 31.4600   1
  -6  -5   7 172.240 71.8500   1
   6  -5  -7 33.7600 26.1300   1
   6  -5  -7 34.7900 28.1800   1
   0  -7  -5 13035.1 318.050   1
   0   7   5 13809.7 320.930   1
   0   7  -5 12638.5 302.370   1
   0   7   5 14116.5 308.300   1
   0  -7  -5 13561.5 310.550   1
   0  -7  -5 13475.4 355.270   1
   0  -7  -5 12292.7 279.000   1
   0  -7   5 13212.1 307.360   1
   0  -7   5 13626.3 400.040   1
  -1  -4 -11 546.260 52.6200   1
  -1   4 -11 469.080 47.6000   1
   1  -4  11 490.900 48.2100   1
  -1  -4 -11 426.520 45.3400   1
   1  -4  11 519.740 133.240   1
  -1   4 -11 427.350 75.6000   1
  -1  -4 -11 392.540 78.6500   1
  -8   3   3 2856.16 174.510   1
  -8  -3   3 2781.63 177.600   1
   8  -3  -3 2965.76 169.320   1
   8   3  -3 3080.55 155.880   1
  -6   0  -7 26.6000 45.3300   1
  -6   0  -7 52.8500 47.4200   1
  -8  -3   5 4414.98 252.410   1
   8   3  -5 4165.26 205.610   1
  -8  -3   5 3875.24 212.830   1
  -8   3   5 4173.91 234.390   1
   8  -3  -5 4167.17 231.520   1
   1  -4 -12 15972.6 373.440   1
   1  -4 -12 16126.2 343.470   1
   1  -4 -12 14923.4 367.440   1
   1  -4 -12 15173.8 336.740   1
  -1  -4  12 15113.6 327.310   1
   1   4 -12 15714.4 338.950   1
   1   4 -12 15736.1 471.740   1
   1   4 -12 14256.5 334.560   1
   1   1  13 228.410 44.3100   1
   1  -1  13 225.700 33.7700   1
  -1   1 -13 252.720 34.8900   1
  -1   1  14 12684.6 303.470   1
  -1  -1  14 12595.5 297.450   1
   1   1 -14 11890.7 260.020   1
   1  -1 -14 11901.0 258.400   1
   2   7   3 231.120 32.2000   1
   2  -7   3 225.800 71.2900   1
  -2   7  -3 191.910 32.8000   1
  -2  -7  -3 178.760 37.6500   1
   2  -7   3 197.770 45.9300   1
  -2  -7  -3 109.740 74.7300   1
  -2  -7  -3 163.060 46.3100   1
   2   7   3 234.780 35.3400   1
   2  -7  -5 98.1700 61.6000   1
  -2   7   5 29.8200 28.7600   1
  -2  -7   5 -91.660 87.5500   1
   2  -7  -5 18.9400 25.8600   1
   2  -7  -5 63.2600 36.2000   1
   2   7  -5 21.4600 32.7100   1
  -1  -3 -12 223.260 35.6800   1
   1  -3  12 230.460 34.1700   1
  -1   3 -12 242.000 32.9400   1
  -1  -3 -12 310.680 40.3500   1
  -1   3  13 9086.68 359.280   1
  -1  -3  13 8730.04 352.620   1
   1  -3 -13 8964.60 360.690   1
  -1  -3  13 8782.58 351.790   1
   1   3 -13 9168.40 352.320   1
   1  -3 -13 8995.96 351.000   1
   1   3 -13 7836.63 315.670   1
   1  -3 -13 8367.96 321.090   1
   1   3 -13 8978.14 430.160   1
   6   0 -13 -71.100 35.8800   1
  -6   0  13 -8.9900 28.1200   1
   6   0 -13 6.94000 30.0300   1
   7   2   4 6145.23 291.800   1
   7  -2   4 5679.10 231.250   1
  -7   2  -4 5995.67 288.130   1
  -7  -2  -4 5848.74 264.990   1
  -4   3  -9 126.960 37.2600   1
  -4  -3  -9 80.7000 30.0400   1
   4  -3   9 104.550 23.7400   1
   6   4   4 5666.83 269.830   1
  -6  -4  -4 4676.86 294.330   1
   6  -4   4 5284.59 242.170   1
  -6   4  -4 4837.72 286.480   1
  -6  -4  -4 5268.63 248.270   1
   6  -4   4 4953.32 249.200   1
   6   4   4 4398.12 216.520   1
   7   2 -11 11406.4 259.690   1
  -7  -2  11 11141.4 268.740   1
  -7   2  11 10591.4 2245.31   1
   7  -2 -11 11138.3 258.120   1
  -7  -2  11 9769.38 382.960   1
   4   3 -13 16179.0 351.640   1
   4   3 -13 16231.5 363.590   1
   4  -3 -13 16918.7 362.780   1
   4   3 -13 15571.8 513.640   1
   4  -3 -13 15578.1 346.380   1
  -4   3  13 16364.2 371.260   1
  -8   3   2 2.73000 62.3600   1
   8  -3  -2 234.720 58.7400   1
   8   3  -2 3.41000 25.3400   1
   6  -4 -10 21788.8 469.580   1
  -6  -4  10 21114.7 478.860   1
  -6   4  10 20773.4 453.890   1
  -6   4  10 20138.4 441.450   1
   6  -4 -10 21158.7 457.720   1
   6   4 -10 21165.1 446.810   1
   6  -4 -10 21312.9 509.950   1
  -3  -7  -1 2011.87 156.950   1
   3   7   1 1846.60 125.340   1
   3   7   1 1988.42 123.010   1
  -3   7  -1 1714.85 106.260   1
   3  -7   1 2342.20 127.810   1
  -3  -7  -1 2005.55 162.820   1
   3  -7   1 2103.19 155.470   1
   3  -7  -4 9919.48 420.410   1
  -3   7   4 9494.52 366.150   1
  -3  -7   4 9484.32 418.630   1
   3  -7  -4 9724.77 380.900   1
   3   7  -4 8943.38 376.780   1
   3   7  -4 9769.74 377.090   1
  -3  -7   4 7820.61 348.920   1
   3  -7  -4 8567.58 336.370   1
   3   7  -4 8985.58 396.600   1
   3  -7  -4 9257.58 393.850   1
  -8  -3   6 9277.28 377.340   1
   8   3  -6 10040.3 384.520   1
  -8  -3   6 10018.7 424.490   1
  -8   3   6 10124.6 420.790   1
  -6   1  -7 503.260 63.5500   1
   6   1   7 473.510 71.9400   1
  -6  -1  -7 536.590 64.8800   1
  -6  -1  -7 621.830 67.1200   1
  -3  -2 -11 4927.54 295.180   1
  -3  -2 -11 5246.59 215.460   1
  -3   2 -11 5499.70 226.400   1
   3  -2  11 4742.97 238.920   1
  -2   2 -12 4602.90 230.100   1
  -2  -2 -12 4601.09 230.230   1
  -2  -2 -12 4001.12 209.090   1
  -2   2 -12 4930.04 305.730   1
  -2  -2 -12 4595.93 276.320   1
   7  -3   3 136.310 35.6600   1
  -7  -3  -3 1.55000 40.6300   1
  -7   3  -3 8.54000 60.6000   1
  -7   0  -5 -142.96 52.7100   1
   3  -2 -14 1229.19 92.6000   1
   3   2 -14 1356.77 89.1700   1
   3   2 -14 1233.02 83.0900   1
   3  -2 -14 1176.27 77.8100   1
  -3  -2  14 1207.77 80.3400   1
   3   2 -14 953.490 181.380   1
   3  -2 -14 1132.41 80.8200   1
  -3   2  14 1153.40 83.2600   1
   4  -4   8 3978.71 257.410   1
   4   4   8 4379.01 246.850   1
  -4   4  -8 4052.91 218.290   1
  -4  -4  -8 4033.33 211.930   1
   4  -4   8 3798.40 196.360   1
  -4  -4  -8 4406.06 268.290   1
  -6   1  13 345.060 48.6600   1
   6   1 -13 327.480 49.1600   1
   6  -1 -13 297.860 47.3200   1
   6   1 -13 366.410 38.8900   1
   6   1 -13 287.490 46.7100   1
   6  -1 -13 359.240 47.6800   1
  -6  -1  13 392.590 52.6100   1
   2  -2 -14 3631.26 181.120   1
   2   2 -14 3441.38 173.350   1
   2  -2 -14 3519.10 188.980   1
   2  -2 -14 3590.51 183.810   1
  -2   2  14 3763.13 197.070   1
  -2  -2  14 3408.08 180.210   1
   2   2 -14 3408.93 243.440   1
   8   0   2 321.120 98.6900   1
  -8   0  -2 484.430 76.0800   1
   2  -5   9 48.2500 31.3900   1
  -2  -5  -9 77.1900 33.8800   1
   2   5   9 42.3300 27.9400   1
  -2  -5  -9 -50.280 64.9400   1
   4  -4 -12 11767.5 269.080   1
   4  -4 -12 12100.1 286.930   1
   4  -4 -12 12857.8 280.160   1
   4   4 -12 12330.0 271.880   1
   4   4 -12 13006.9 296.610   1
   7  -3 -10 14547.7 326.610   1
  -7   3  10 13911.4 326.630   1
  -7  -3  10 14850.1 354.930   1
   7   3 -10 14664.6 324.540   1
   5   6   1 1137.86 90.8500   1
  -5  -6  -1 1207.91 104.810   1
   5   6   1 1181.28 79.8800   1
  -5  -6  -1 1149.38 122.280   1
   5  -6   1 1099.03 76.0500   1
   5  -6   1 1154.89 106.330   1
   5  -6   1 1248.52 88.5300   1
  -5   6  -1 928.260 118.160   1
   2  -5 -11 2364.44 123.700   1
   2  -5 -11 2270.41 487.060   1
   2  -5 -11 2309.68 493.640   1
   2  -5 -11 2436.38 140.760   1
   2  -5 -11 2381.63 144.790   1
  -2   5  11 2299.64 490.020   1
   2   5 -11 2303.96 490.960   1
   2   5 -11 2163.18 133.240   1
   2   5 -11 1976.73 137.010   1
  -2  -5  11 2612.88 216.620   1
   2   5 -11 2140.41 180.330   1
   7   0 -12 5191.36 217.620   1
  -7   0  12 4381.22 225.730   1
  -7   0  12 4939.19 250.800   1
   7   0 -12 4969.85 1055.62   1
  -5   0  -9 -7.0100 40.8400   1
   2   6   7 250.070 35.5700   1
   2  -6   7 162.210 32.7700   1
  -2   6  -7 290.770 80.4200   1
  -2  -6  -7 167.980 69.7300   1
   2  -6   7 293.390 39.6000   1
   2   6   7 210.120 33.3900   1
  -2   6  -7 258.650 35.7400   1
  -2  -6  -7 232.620 40.5600   1
  -5  -6   6 3768.11 216.660   1
  -5  -6   6 3783.02 247.130   1
   5   6  -6 3217.73 177.830   1
   5   6  -6 3766.44 190.860   1
   5   6  -6 3582.76 213.660   1
   5  -6  -6 3680.15 188.160   1
   5  -6  -6 3477.54 179.960   1
  -5   6   6 3611.77 189.100   1
  -5   6   6 3605.51 182.570   1
   5  -6  -6 3777.39 219.510   1
  -5   6   6 3192.43 168.360   1
   7  -4   1 17215.4 398.170   1
  -7  -4  -1 16856.5 482.710   1
   7   4   1 18472.3 387.520   1
   7   4   1 17632.3 472.990   1
  -7   4  -1 16878.9 491.910   1
  -7  -4  -1 17828.9 471.570   1
   7  -4   1 18337.4 411.040   1
  -2   6   9 125.670 33.1400   1
   2  -6  -9 172.360 41.9100   1
   2  -6  -9 177.500 38.7600   1
   2  -6  -9 200.370 28.9000   1
   2  -6  -9 175.980 66.5400   1
  -2   6   9 164.310 27.7300   1
   2   6  -9 209.440 33.6200   1
   2   6  -9 127.390 33.6800   1
  -2  -6   9 181.420 30.7300   1
   2   6  -9 207.690 33.4600   1
  -8   0  10 3391.71 185.380   1
  -8   0  10 3042.52 163.360   1
  -7   4   8 12609.0 318.170   1
  -7  -4   8 11279.5 290.440   1
   7  -4  -8 12287.6 333.420   1
  -7  -4   8 10642.4 2257.76   1
   7  -4  -8 12551.0 287.360   1
   7   4  -8 12477.5 280.860   1
   1   6   8 415.080 42.1000   1
   1   6   8 420.690 43.2500   1
  -1  -6  -8 394.390 46.6100   1
  -1  -6  -8 385.520 43.9900   1
  -1  -6  -8 407.590 49.5000   1
  -1  -6  -8 508.300 78.5800   1
  -1   6  -8 388.090 38.6300   1
  -1   6  -8 459.040 45.7000   1
   1  -6   8 404.750 48.4200   1
   1  -6   8 372.540 44.5200   1
   1  -6   8 593.220 97.9000   1
  -1   6  -8 436.930 78.7800   1
   5   0 -14 116.390 37.8300   1
   5   0 -14 106.260 33.9600   1
  -5   0  14 75.9000 35.7300   1
  -1   6   9 10109.5 387.610   1
   1  -6  -9 9979.89 422.960   1
   1  -6  -9 10232.1 399.340   1
   1  -6  -9 10181.5 404.740   1
  -1   6   9 10643.8 2256.37   1
   1  -6  -9 10018.0 387.420   1
  -1  -6   9 9114.64 366.820   1
   1   6  -9 10135.0 391.420   1
   1   6  -9 10520.2 2229.67   1
   1   6  -9 9309.90 388.390   1
   1   6  -9 10158.4 462.650   1
  -1  -6   9 10824.7 341.840   1
   4  -6   4 22893.6 553.110   1
  -4  -6  -4 22890.2 582.550   1
   4  -6   4 22955.4 484.590   1
   4   6   4 22714.7 474.600   1
  -4  -6  -4 21340.8 524.810   1
  -4   6  -4 20651.0 643.860   1
  -4   6   8 5582.53 235.500   1
   4  -6  -8 6343.72 272.690   1
   4   6  -8 6116.58 253.640   1
  -4  -6   8 6343.00 315.270   1
   4  -6  -8 6154.62 269.530   1
  -4  -6   8 6308.14 263.580   1
   4   6  -8 5742.85 267.270   1
   4  -6  -8 5748.10 230.340   1
  -4   6   8 5775.34 232.620   1
   4   6  -8 5963.64 240.250   1
   4  -6  -8 6057.32 247.440   1
  -8   2  -1 1229.70 113.670   1
  -8  -2  -1 1134.91 96.1600   1
   8  -2   1 1031.37 83.9500   1
   8   2   1 979.590 156.490   1
   3  -5   8 1140.87 81.2000   1
  -3   5  -8 1190.33 85.1000   1
  -3  -5  -8 1128.58 81.5000   1
   3   5   8 1444.10 93.1800   1
  -3   5  -8 1011.44 106.880   1
   3   5   8 1410.76 116.690   1
  -3  -5  -8 1275.86 132.780   1
   3  -5   8 1471.40 130.490   1
  -1  -7  -5 3109.56 194.250   1
  -1  -7  -5 2758.53 147.090   1
  -1   7  -5 2755.63 140.950   1
   1  -7   5 2822.77 187.610   1
  -1   7  -5 3343.50 214.540   1
   1  -7   5 2985.43 158.730   1
  -1  -7  -5 2589.22 146.140   1
   1   7   5 2744.90 149.120   1
   1   7   5 2955.65 150.920   1
   7   1   5 8242.44 385.340   1
   7  -1   5 6723.53 344.330   1
  -7  -1  -5 7946.60 347.250   1
  -7   1  -5 8480.32 378.300   1
  -1   7   6 148.970 28.1500   1
   1  -7  -6 115.250 27.7400   1
  -1   7   6 127.120 29.5300   1
   1   7  -6 160.550 33.4900   1
   1  -7  -6 107.280 29.6900   1
  -1  -7   6 100.830 30.7200   1
   1  -7  -6 42.7100 38.3500   1
   1  -7  -6 232.700 73.0100   1
   1  -7  -6 99.1400 25.5200   1
   3  -5 -11 2030.41 130.050   1
   3  -5 -11 2024.72 133.690   1
   3  -5 -11 2003.88 122.510   1
  -3   5  11 1929.82 120.460   1
   3  -5 -11 1869.99 123.910   1
   3   5 -11 1872.18 116.500   1
   3   5 -11 1978.76 125.650   1
  -3  -5  11 2111.70 187.800   1
   3   5 -11 1556.58 115.120   1
  -1  -5 -10 1358.19 96.0400   1
  -1  -5 -10 1495.56 126.190   1
   1   5  10 1725.18 108.230   1
  -1  -5 -10 1721.80 110.460   1
  -1  -5 -10 1611.22 106.600   1
  -1   5 -10 1752.28 112.920   1
   1  -5  10 1592.47 110.440   1
   1  -5  10 1649.63 104.860   1
  -1   5 -10 1543.69 134.960   1
   1  -5  10 1822.97 170.440   1
   8  -2  -9 590.310 51.6900   1
  -8  -2   9 735.500 74.5100   1
  -8   2   9 415.080 65.9300   1
  -8  -2   9 511.860 48.4400   1
  -8   2   9 598.540 57.0500   1
   8   2  -9 612.160 52.5300   1
   8   3  -1 208.380 92.3600   1
   8   3  -1 109.350 26.8500   1
   8  -3  -1 156.940 44.5600   1
  -8  -3   1 239.420 71.8000   1
  -8   3   1 222.600 77.8600   1
   1  -5 -11 4305.56 214.340   1
   1  -5 -11 4450.08 233.330   1
   1  -5 -11 4586.46 230.470   1
  -1   5  11 4980.23 1056.91   1
   1  -5 -11 4240.89 238.390   1
  -1  -5  11 4439.53 294.140   1
   1   5 -11 4181.01 209.120   1
  -1  -5  11 4591.96 229.810   1
   1   5 -11 3825.85 215.300   1
   1   5 -11 4502.82 223.730   1
   1   5 -11 4275.83 261.980   1
  -8  -1  -2 108.290 46.8000   1
   8   1   2 297.050 100.420   1
  -8   1  -2 360.190 71.7800   1
  -6  -5  -2 1331.03 114.030   1
  -6  -5  -2 1243.93 142.280   1
   6   5   2 1162.57 78.4200   1
   6  -5   2 1384.04 115.620   1
  -6   5  -2 1343.82 144.460   1
   6  -5   2 1220.57 89.4800   1
  -8  -3   7 2043.89 146.910   1
   8   3  -7 2179.44 132.930   1
  -8  -3   7 1821.96 122.520   1
   8  -3  -7 2273.71 484.630   1
  -8   3   7 1903.26 136.710   1
   0   0 -14 8364.89 323.680   1
   0   0  14 7855.18 313.750   1
  -4   2 -10 618.510 59.1400   1
   4  -2  10 584.860 52.1200   1
  -4  -2 -10 509.470 56.5400   1
  -7  -1  12 187.000 37.3700   1
  -7   1  12 255.740 48.3000   1
   7   1 -12 175.600 29.0200   1
  -7  -1  12 214.160 29.3900   1
   7  -1 -12 217.050 48.5200   1
  -5  -1  -9 1114.85 84.8300   1
  -5   1  -9 1104.09 84.6700   1
  -6  -5   8 1606.28 117.470   1
  -6  -5   8 1680.93 155.460   1
   6   5  -8 1644.44 132.320   1
   6   5  -8 1518.20 97.9200   1
  -6   5   8 1603.04 109.330   1
   6  -5  -8 1440.20 123.860   1
  -6   5   8 1596.44 105.170   1
   6  -5  -8 1693.04 111.400   1
   6  -5  -8 1540.74 104.230   1
  -8  -1  10 109.800 51.9600   1
  -8   1  10 -10.750 50.9100   1
   3  -7   2 789.920 124.980   1
  -3   7  -2 839.810 68.3800   1
  -3  -7  -2 822.700 129.940   1
   3  -7   2 946.610 80.0600   1
   3   7   2 775.220 64.8400   1
   3   7   2 887.970 74.4600   1
  -3  -7  -2 879.120 85.3700   1
  -3  -7   5 1702.33 126.240   1
   3  -7  -5 1765.01 137.000   1
  -3  -7   5 1632.82 148.450   1
   3   7  -5 1701.19 123.640   1
   3  -7  -5 1841.85 119.670   1
  -3   7   5 1860.91 115.920   1
   3   7  -5 1772.23 109.950   1
   3  -7  -5 1722.27 106.950   1
   3   7  -5 1881.66 161.730   1
   3  -7  -5 1948.68 140.310   1
   4   2 -14 3491.26 180.780   1
  -4  -2  14 3321.41 175.370   1
  -4   2  14 3376.57 178.750   1
   4  -2 -14 3399.45 178.200   1
   4  -2 -14 3345.73 168.840   1
   4   2 -14 3238.29 270.250   1
   4   2 -14 3399.88 172.130   1
   0  -4 -12 6271.46 282.750   1
   0  -4 -12 6598.96 265.940   1
   0  -4 -12 6369.72 266.120   1
   0  -4 -12 6125.75 241.250   1
   0   4 -12 6351.99 249.580   1
   0   4 -12 6196.74 313.050   1
   0   4 -12 5969.28 251.980   1
   0  -4  12 6429.11 268.810   1
   0  -4  12 6437.13 252.370   1
   2  -7   4 5225.24 216.200   1
  -2  -7  -4 4754.76 259.610   1
   2   7   4 4312.09 218.410   1
   2   7   4 5100.16 1081.77   1
  -2   7  -4 4802.14 237.480   1
  -2  -7  -4 4665.34 273.410   1
   2  -7   4 5141.06 242.390   1
  -2  -7  -4 4888.45 250.210   1
  -2   7  -4 3910.51 248.200   1
  -5  -1  14 7354.49 288.640   1
   5   1 -14 6657.88 263.720   1
   5   1 -14 6552.85 264.480   1
   5  -1 -14 6507.40 259.890   1
   5   1 -14 6809.76 275.330   1
   5  -1 -14 6851.79 270.100   1
  -2  -7   6 296.660 40.5800   1
   2   7  -6 290.090 40.0000   1
  -2  -7   6 336.520 88.9600   1
   2  -7  -6 372.970 76.4600   1
   2  -7  -6 333.890 47.2100   1
  -2  -7   6 402.560 50.8800   1
   2  -7  -6 287.160 35.5400   1
   2   7  -6 327.300 40.7600   1
  -2   7   6 380.070 40.5300   1
  -2   7   6 373.460 44.3800   1
   2  -7  -6 297.600 33.2200   1
   2  -7  -6 308.530 45.1300   1
  -3  -6  -6 3248.57 180.530   1
  -3   6  -6 3347.03 209.080   1
  -3   6  -6 2747.25 184.410   1
   3  -6   6 3373.27 202.840   1
  -3  -6  -6 3041.64 192.660   1
   3  -6   6 3162.17 161.330   1
   3   6   6 3383.45 171.460   1
   3  -6   6 2694.43 151.920   1
  -1  -2 -13 431.780 64.1200   1
  -1   2 -13 704.350 111.480   1
  -1  -2 -13 461.100 49.6000   1
  -1   2 -13 656.580 56.0100   1
  -1  -2 -13 614.020 55.0100   1
   1   2  13 549.200 54.1000   1
   3  -6  -9 11398.7 254.750   1
  -3   6   9 10855.5 258.060   1
  -3   6   9 10563.8 2237.99   1
   3  -6  -9 10950.6 262.160   1
   3  -6  -9 10751.3 2277.99   1
   3  -6  -9 11102.0 294.220   1
   3  -6  -9 10541.4 2235.92   1
   3   6  -9 10748.8 2276.53   1
   3   6  -9 9817.33 404.920   1
   3   6  -9 10379.0 408.480   1
  -3  -6   9 12049.8 375.830   1
  -3  -6   9 10735.1 2275.61   1
   1  -2 -14 1179.73 82.9000   1
  -1  -2  14 1053.95 77.6300   1
  -1   2  14 1192.86 85.9300   1
   1   2 -14 1133.47 148.940   1
   1  -2 -14 1162.09 83.8100   1
   1  -2 -14 1150.08 75.1200   1
   1   2 -14 1049.86 71.5000   1
   0   7  -6 1917.96 125.940   1
   0   7   6 2178.65 133.860   1
   0  -7  -6 1887.18 129.240   1
   0   7  -6 2063.75 127.040   1
   0  -7  -6 2229.37 139.950   1
   0  -7   6 1794.36 117.500   1
   0  -7   6 2425.86 169.410   1
   0  -7  -6 2300.01 498.100   1
   0  -7  -6 1982.59 128.090   1
   0   7   6 2264.38 483.690   1
  -6   3  -6 37.0400 51.8600   1
  -6  -3  -6 -8.1900 47.2000   1
   6  -3   6 50.3700 28.4400   1
  -9   0   4 170.400 30.5000   1
  -9   0   4 233.150 77.6200   1
   0  -3 -13 23122.2 510.060   1
   0  -3 -13 22802.6 535.380   1
   0   3 -13 23685.2 623.600   1
   0  -3  13 23055.5 496.700   1
   0  -3  13 22990.0 498.130   1
   0   3 -13 22346.3 466.380   1
   0  -3 -13 23537.3 492.160   1
  -9   0   5 20.9100 27.8800   1
  -9   0   5 64.9900 66.5600   1
   0   1 -14 454.300 43.9700   1
   0   1 -14 516.040 133.410   1
   0   1  14 718.700 69.8500   1
   0  -1 -14 561.380 51.9700   1
   0  -1  14 658.350 60.6200   1
   6  -3 -12 11705.2 272.340   1
   6  -3 -12 12087.7 275.510   1
  -6  -3  12 12054.7 286.480   1
  -6  -3  12 10698.8 2268.49   1
  -6   3  12 11633.2 264.890   1
   6   3 -12 11676.8 273.780   1
   6   3 -12 11335.0 256.990   1
   5   5   5 2902.50 187.050   1
  -5  -5  -5 3021.03 201.990   1
   5   5   5 3031.29 153.640   1
   5  -5   5 2509.42 132.660   1
   5  -5   5 3208.17 190.440   1
  -5   5  -5 2732.33 180.870   1
  -5  -5  -5 2739.19 160.620   1
   0   6   9 10761.2 2279.83   1
   0  -6  -9 10379.6 399.630   1
   0   6   9 10655.0 2257.87   1
   0  -6  -9 10417.6 2210.44   1
   0  -6  -9 10648.2 2257.29   1
   0  -6  -9 10132.9 430.570   1
   0  -6   9 11045.2 252.640   1
   0  -6   9 10788.2 357.180   1
   0   6  -9 10041.1 446.710   1
   0   6  -9 10676.6 2261.91   1
   0   6  -9 9715.56 379.670   1
   0  -6   9 10130.5 410.980   1
   5   6   2 63.9000 31.5200   1
  -5  -6  -2 64.1500 52.4200   1
  -5  -6  -2 214.850 87.6300   1
   5  -6   2 134.030 59.4100   1
   5  -6   2 22.5100 31.2900   1
  -9   0   3 231.210 73.5400   1
  -9   0   3 10.8100 24.3800   1
   5   5 -10 2549.86 168.400   1
   5  -5 -10 2934.89 149.660   1
  -5   5  10 2630.40 139.660   1
   5   5 -10 3052.63 155.380   1
   5   5 -10 2530.29 149.130   1
   5  -5 -10 3017.07 159.900   1
   5   5 -10 3043.27 161.260   1
  -5   5  10 2728.95 151.140   1
  -5  -5  10 2995.87 251.480   1
   5  -5 -10 3170.14 179.060   1
  -5  -5  10 3074.23 172.110   1
   5  -3   8 178.260 28.4100   1
   5   3   8 161.400 50.1000   1
  -5   3  -8 72.7500 42.3600   1
  -5   3  -8 243.670 47.5400   1
  -5  -3  -8 302.380 50.6200   1
  -9   0   6 114.330 68.9600   1
   6   2   7 667.920 87.0500   1
  -6  -2  -7 562.550 132.050   1
   6  -2   7 492.600 50.4000   1
  -6  -2  -7 597.800 69.6300   1
  -6  -2  -7 596.000 59.4400   1
  -6   2  -7 630.930 70.6400   1
  -5   6   7 997.580 216.230   1
   5  -6  -7 1165.36 84.9200   1
   5  -6  -7 1031.77 90.8600   1
   5   6  -7 1228.71 106.660   1
   5  -6  -7 1154.42 75.7600   1
   5   6  -7 1152.12 76.1400   1
  -5  -6   7 1012.53 137.770   1
  -5   6   7 1099.48 74.4600   1
   5   6  -7 946.920 83.9500   1
  -5   6   7 1103.37 78.5800   1
  -5  -6   7 1143.81 97.6800   1
  -4  -7   2 13259.9 384.780   1
   4  -7  -2 13376.4 353.390   1
   4   7  -2 13118.0 288.520   1
   4   7  -2 12664.1 314.180   1
   4  -7  -2 13520.1 309.590   1
  -4  -7   2 11740.5 344.050   1
  -4   7   2 13387.3 299.840   1
   4   7  -2 12959.5 330.720   1
   4   7  -2 12590.1 344.290   1
   4  -7  -2 12238.2 279.290   1
   4  -7  -2 14428.3 375.470   1
   5  -3 -13 953.210 79.5000   1
   5   3 -13 959.730 76.0500   1
   5  -3 -13 973.560 76.6100   1
  -5  -3  13 1080.53 79.0200   1
   5   3 -13 990.050 84.0800   1
  -6   2  13 1861.89 117.640   1
  -6  -2  13 1862.54 123.150   1
   6   2 -13 1821.97 113.810   1
   6  -2 -13 1765.73 115.540   1
   6   2 -13 1958.19 126.850   1
   6  -2 -13 1933.91 123.490   1
  -9   1   4 3341.90 175.790   1
  -9  -1   4 3578.69 193.320   1
  -9   1   4 3643.87 219.840   1
  -9  -1   4 3872.97 229.750   1
  -9   1   5 -240.78 70.5000   1
  -9  -1   5 8.10000 69.4800   1
  -9   1   5 5.42000 25.4900   1
  -9  -1   5 52.7800 30.4000   1
  -8   3   0 2546.35 199.640   1
  -8  -3   0 2822.60 190.980   1
   8   3   0 3154.19 208.040   1
   4   7  -1 15262.3 371.010   1
  -4   7   1 16364.8 349.820   1
   4  -7  -1 17123.2 428.210   1
   4   7  -1 15478.9 398.970   1
   4   7  -1 14792.8 329.190   1
  -4  -7   1 15981.5 433.810   1
  -4  -7   1 16203.6 442.140   1
   4  -7  -3 1217.64 80.1900   1
   4   7  -3 1301.99 86.6900   1
   4   7  -3 1064.28 92.5100   1
  -4  -7   3 1156.51 107.280   1
  -4   7   3 1277.29 84.9200   1
   4  -7  -3 1291.34 105.120   1
   4  -7  -3 1351.04 94.7600   1
   4   7  -3 1098.18 86.4500   1
   4  -7  -3 1133.34 108.460   1
  -4  -7   3 1092.63 126.710   1
  -4  -5  -7 9894.42 396.780   1
   4  -5   7 8771.06 346.850   1
   4   5   7 10777.7 238.360   1
  -4  -5  -7 10156.9 466.950   1
   4  -5   7 10062.0 422.030   1
   4   5   7 9633.44 408.490   1
  -4   5  -7 9574.25 417.570   1
  -4   5  -7 9999.74 420.370   1
   8   3  -8 3276.21 166.430   1
  -8  -3   8 2671.58 154.920   1
   8  -3  -8 3223.99 164.630   1
  -8  -3   8 3271.94 187.650   1
  -8   3   8 3177.87 184.970   1
  -7  -4  -2 57.7600 114.090   1
  -7  -4  -2 -93.430 42.4100   1
   7   4   2 135.420 86.2200   1
   7  -4   2 23.7200 30.0400   1
   7   4   2 45.3500 27.6400   1
   7   5  -3 3597.84 182.510   1
  -7  -5   3 3294.68 199.580   1
  -7  -5   3 3054.82 215.270   1
   7  -5  -3 3788.67 214.240   1
   7  -5  -3 3542.02 177.760   1
  -7   5   3 3457.94 216.380   1
  -7  -5   4 9921.12 421.780   1
  -7  -5   4 9058.11 432.060   1
   7   5  -4 9488.60 364.740   1
  -7   5   4 9684.59 407.030   1
   7  -5  -4 9464.19 397.070   1
   7  -5  -4 9065.49 349.390   1
   4  -5 -11 1873.66 115.300   1
  -4   5  11 1816.36 117.660   1
  -4  -5  11 1736.23 115.600   1
   4  -5 -11 1688.74 110.420   1
  -4  -5  11 1649.96 171.790   1
   4   5 -11 1623.24 111.350   1
   4  -5 -11 1667.38 107.270   1
   4   5 -11 1695.70 107.700   1
   4  -5 -11 1647.73 113.670   1
   4   5 -11 1600.00 122.750   1
   7  -4  -9 26.4800 29.0400   1
  -7  -4   9 145.110 59.6800   1
  -7   4   9 0.14000 43.9800   1
  -7  -4   9 48.8100 27.7300   1
   0   5  11 430.560 42.1800   1
   0  -5 -11 397.800 43.6500   1
   0  -5 -11 436.620 50.6400   1
   0  -5 -11 266.910 40.0900   1
   0  -5 -11 412.060 70.9200   1
   0   5 -11 290.290 33.7700   1
   0  -5  11 201.300 104.120   1
   0   5 -11 305.280 76.8000   1
   0   5 -11 310.350 41.8200   1
   0  -5  11 315.600 40.3800   1
   0  -5  11 292.190 39.2100   1
  -3   0 -12 754.410 78.3500   1
  -9   1   3 246.020 74.9700   1
  -9  -1   3 67.7400 67.9600   1
  -9   1   3 155.980 27.6100   1
   5  -4   7 320.500 35.2500   1
  -5  -4  -7 175.870 49.7900   1
  -5  -4  -7 355.200 55.2600   1
  -5   4  -7 283.890 56.9800   1
  -5  -4  -7 408.370 102.440   1
   5   4   7 259.200 59.6800   1
   5  -4   7 363.960 74.1700   1
  -9   1   6 3243.32 170.300   1
  -9  -1   6 3736.58 212.920   1
  -9   1   6 4039.77 235.940   1
  -9  -1   6 3719.93 204.370   1
   3   0 -15 -53.940 20.6100   1
  -9   0   2 2187.80 170.770   1
   3   7   3 4488.52 230.590   1
  -3  -7  -3 4501.62 247.550   1
   3  -7   3 4871.19 268.190   1
  -3   7  -3 4555.85 227.050   1
  -3  -7  -3 4813.55 282.470   1
   3  -7   3 4930.10 246.600   1
   3   7   3 4711.42 233.580   1
   6   4   5 9574.01 427.840   1
  -6  -4  -5 8837.24 377.160   1
  -6   4  -5 9768.84 418.420   1
  -6  -4  -5 9035.03 444.050   1
   6  -4   5 8869.63 373.430   1
   6  -4   5 8664.49 339.070   1
  -3   7   6 10776.8 241.180   1
   3   7  -6 11637.9 263.370   1
   3   7  -6 9691.80 398.820   1
   3  -7  -6 11655.1 264.700   1
  -3  -7   6 12307.1 375.040   1
   3  -7  -6 10590.4 2249.85   1
   3  -7  -6 11270.0 260.720   1
   3   7  -6 11446.1 340.840   1
   3  -7  -6 9920.76 400.910   1
  -3  -7   6 11549.6 295.470   1
   5  -4 -12 159.910 39.3800   1
   5  -4 -12 104.460 28.6900   1
   5   4 -12 26.5200 33.1800   1
  -5  -4  12 109.460 38.9700   1
  -9   0   7 93.3400 64.3000   1
  -7   2  -5 3403.32 196.230   1
  -7  -2  -5 3675.24 204.240   1
   7  -2   5 3137.19 162.070   1
   7   2   5 3251.92 202.710   1
  -7  -5   2 311.790 123.870   1
  -7  -5   2 380.510 74.6000   1
   7   5  -2 525.660 50.3000   1
  -7   5   2 525.750 82.4600   1
   7  -5  -2 493.040 48.1700   1
   7  -5  -2 511.530 66.5800   1
  -7  -5   5 1367.85 122.020   1
   7   5  -5 1477.61 96.2700   1
  -7  -5   5 1432.77 152.720   1
  -7   5   5 1595.78 123.900   1
   7  -5  -5 1606.60 133.540   1
   7  -5  -5 1326.09 87.8800   1
  -8   0  -3 7.41000 60.9000   1
  -2   0 -13 28.3800 32.6400   1
   4  -7   0 2656.34 142.470   1
  -4   7   0 2413.13 125.810   1
  -4  -7   0 2906.93 195.090   1
   4  -7   0 2574.53 159.470   1
  -4  -7   0 2152.67 173.540   1
   4   7   0 2154.53 146.460   1
   4   7   0 2375.26 125.210   1
   6   4 -11 1453.39 94.4900   1
  -6  -4  11 1321.24 87.8700   1
   6  -4 -11 1365.20 90.7400   1
   6  -4 -11 1570.53 105.610   1
   6   4 -11 1552.75 106.850   1
  -6   4  11 1343.22 89.2400   1
  -6   4  11 1452.05 98.3500   1
  -6  -4  11 1569.82 110.340   1
   8   2   2 8908.56 409.830   1
  -8   2  -2 9510.70 416.430   1
  -8  -2  -2 9679.20 425.220   1
  -7   3  -4 7455.67 340.640   1
   7   3   4 7431.70 335.820   1
  -7  -3  -4 8209.15 459.990   1
   7  -3   4 7506.16 301.100   1
  -7  -3  -4 7367.03 310.550   1
  -4  -7   4 3952.59 248.940   1
   4   7  -4 3648.00 182.940   1
   4   7  -4 3577.61 201.810   1
   4  -7  -4 3911.64 225.770   1
   4  -7  -4 3930.85 202.740   1
   4  -7  -4 3708.12 187.800   1
  -4   7   4 3862.64 195.780   1
  -4  -7   4 3905.43 230.790   1
   4  -7  -4 4033.18 231.270   1
   4   7  -4 3569.86 206.460   1
   2   0 -15 -29.930 29.3700   1
   7  -2 -12 813.400 72.1400   1
  -7  -2  12 659.020 58.8500   1
   7   2 -12 858.370 67.8900   1
   7  -2 -12 955.730 80.0100   1
  -7  -2  12 705.700 66.6000   1
  -7   2  12 787.980 74.1000   1
  -5   2  -9 2092.32 146.390   1
  -5  -2  -9 2132.86 140.140   1
  -5  -2  -9 1816.15 170.260   1
   5   2   9 2132.11 157.520   1
  -8   0  11 55.8400 49.4300   1
  -8   2  10 1747.30 120.720   1
  -8  -2  10 1676.28 111.320   1
   8   2 -10 2040.54 128.740   1
  -8   2  10 1754.83 124.250   1
  -8  -2  10 1796.20 128.770   1
   8  -2 -10 1585.56 103.470   1
  -2  -4 -11 1686.32 139.120   1
  -2   4 -11 1856.77 156.410   1
  -2   4 -11 1793.21 113.900   1
  -2  -4 -11 2025.54 127.150   1
   2  -4  11 1853.11 116.480   1
  -2  -4 -11 1855.00 125.490   1
   2  -4  11 2012.68 205.880   1
   7  -3 -11 16869.5 378.510   1
   7   3 -11 17075.2 369.260   1
  -7   3  11 16919.5 378.520   1
   7  -3 -11 16505.1 363.270   1
  -7  -3  11 17227.2 396.220   1
  -6  -5  -3 1525.13 125.410   1
   6   5   3 1686.68 148.910   1
  -6  -5  -3 1618.93 148.910   1
   6   5   3 1760.74 109.870   1
  -6   5  -3 1663.29 144.370   1
   6  -5   3 1616.92 127.470   1
   6  -5   3 1584.05 102.370   1
   2  -4 -13 860.290 68.3200   1
   2  -4 -13 786.140 70.2900   1
   2  -4 -13 832.950 73.2400   1
   2   4 -13 677.600 64.8900   1
  -2  -4  13 883.480 70.6600   1
   2   4 -13 840.060 67.1300   1
   2   4 -13 710.320 59.5900   1
   2   4 -13 713.960 108.140   1
  -3   4 -10 16872.5 383.220   1
  -3  -4 -10 17873.7 402.920   1
   3  -4  10 18277.8 553.160   1
  -3  -4 -10 16347.7 441.550   1
   3  -4  10 16571.4 364.230   1
  -1   7  -6 4298.25 245.700   1
   1   7   6 5382.20 218.250   1
   1   7   6 5721.15 228.790   1
  -1  -7  -6 5892.66 237.320   1
   1  -7   6 5196.36 230.230   1
   1  -7   6 5482.98 265.690   1
  -1  -7  -6 5478.41 258.480   1
  -1   7  -6 4375.39 216.080   1
  -1  -7  -6 5361.79 231.510   1
   1  -7  -7 703.020 92.9500   1
   1  -7  -7 870.590 69.2900   1
  -1   7   7 991.300 85.5700   1
   1  -7  -7 953.210 84.5100   1
  -1   7   7 949.180 77.8000   1
   1  -7  -7 995.380 87.6900   1
  -1  -7   7 901.070 75.1100   1
   1   7  -7 733.280 84.6900   1
   1   7  -7 891.580 72.2100   1
  -1  -7   7 929.180 131.650   1
   1   7  -7 873.740 79.9800   1
  -3  -1 -12 930.090 111.040   1
  -3   1 -12 1042.52 86.1800   1
  -3  -1 -12 1036.31 86.7900   1
  -5  -2  14 801.400 75.1000   1
   5  -2 -14 874.310 74.5100   1
   5   2 -14 905.170 75.6800   1
   5   2 -14 909.500 80.1200   1
   5   2 -14 988.440 85.0800   1
   5  -2 -14 903.180 83.3300   1
   4  -6   5 436.840 48.4500   1
  -4  -6  -5 577.810 66.7600   1
   4   6   5 540.160 53.1000   1
  -4   6  -5 507.300 193.540   1
   4  -6   5 447.600 86.5400   1
  -4  -6  -5 425.510 94.7400   1
  -6  -5   9 4145.22 258.620   1
  -6   5   9 3655.27 211.790   1
   6  -5  -9 3880.73 217.730   1
   6   5  -9 3110.78 183.110   1
  -6   5   9 3867.87 217.600   1
   6   5  -9 3885.99 215.630   1
   6  -5  -9 3973.39 1410.30   1
   6   5  -9 3416.70 215.930   1
   6  -5  -9 4066.04 1447.23   1
  -6  -5   9 3764.03 221.790   1
  -6  -6   3 5178.86 295.690   1
   6   6  -3 4508.29 223.660   1
   6   6  -3 5677.53 257.250   1
   6   6  -3 5198.11 257.700   1
  -6  -6   3 5076.63 274.860   1
   6  -6  -3 5576.90 277.390   1
   6  -6  -3 5473.87 247.900   1
   6  -6  -3 6000.43 274.400   1
   6  -6  -3 5629.77 274.770   1
  -6   6   3 5271.38 261.610   1
   3  -4 -13 815.800 69.1700   1
   3  -4 -13 796.640 74.8100   1
   3  -4 -13 862.150 84.0500   1
   3   4 -13 750.600 65.8000   1
   3   4 -13 778.710 67.8900   1
   3   4 -13 844.940 145.280   1
  -4   0 -11 90.6700 41.4800   1
   3  -3  11 20299.7 561.310   1
  -3   3 -11 22095.8 620.550   1
  -3  -3 -11 20272.4 642.880   1
  -3  -3 -11 21941.2 615.500   1
   4  -6  -9 737.270 88.9400   1
   4  -6  -9 751.610 76.7300   1
   4  -6  -9 738.490 62.2700   1
  -4   6   9 696.470 59.7200   1
   4  -6  -9 818.420 76.3700   1
  -4  -6   9 588.690 102.530   1
  -4  -6   9 788.140 74.3500   1
   4   6  -9 800.920 94.6600   1
   4   6  -9 785.730 72.3200   1
   4   6  -9 828.000 70.9000   1
   3  -1 -15 28.7600 30.1900   1
   3   1 -15 39.0700 23.8000   1
  -9   1   2 5852.71 314.760   1
   9   1  -2 5046.91 297.510   1
  -9  -1   2 5333.99 292.350   1
  -2   7  -5 648.300 64.9700   1
  -2   7  -5 906.720 104.880   1
  -2  -7  -5 651.710 65.2000   1
  -2  -7  -5 831.810 78.7200   1
   2   7   5 789.120 69.9200   1
  -2  -7  -5 667.680 64.2400   1
   2  -7   5 870.900 79.3100   1
   2  -7   5 651.650 95.7800   1
  -2  -7  -5 633.600 91.2100   1
  -2   7  -5 641.210 83.0600   1
   2   7   5 816.750 70.6400   1
  -2   7  -5 753.200 66.1600   1
  -9   1   7 2006.61 131.650   1
  -9  -1   7 2048.03 730.170   1
  -9   1   7 2275.54 152.340   1
  -9  -1   7 1947.35 144.250   1
  -2   7   7 3453.53 196.550   1
   2  -7  -7 3479.13 191.800   1
   2  -7  -7 3405.39 200.310   1
  -2   7   7 3261.70 181.880   1
   2  -7  -7 3077.50 179.960   1
   2  -7  -7 3254.95 189.760   1
   2  -7  -7 4006.16 1425.18   1
   2   7  -7 3371.28 265.310   1
   2   7  -7 3403.81 190.240   1
  -2  -7   7 3480.81 198.230   1
   2   7  -7 3023.78 188.800   1
  -2  -7   7 3650.17 243.710   1
  -2  -3 -12 10.6800 33.7800   1
  -2   3 -12 -10.760 28.2700   1
   2  -3  12 13.0600 25.5400   1
   3  -3 -14 1886.25 127.050   1
   3   3 -14 1943.87 190.660   1
  -3  -3  14 1887.90 119.780   1
   3  -3 -14 1922.01 126.320   1
   3   3 -14 1653.19 105.340   1
   3   3 -14 1722.03 109.800   1
   3  -3 -14 1862.81 116.390   1
   6  -6  -2 1141.43 410.600   1
  -6  -6   2 1299.09 117.320   1
   6   6  -2 1100.14 100.430   1
   6   6  -2 1059.45 86.2900   1
   6  -6  -2 1119.59 405.020   1
   6  -6  -2 1018.45 89.2900   1
  -6   6   2 1065.35 108.370   1
   6  -6  -2 1112.13 396.790   1
  -6  -6   2 1018.87 119.440   1
   4   0 -15 -12.190 30.8800   1
  -6   0  -8 8171.15 264.400   1
  -6   0  -8 8195.29 274.280   1
  -6  -6   4 260.240 66.2300   1
   6   6  -4 132.390 34.4900   1
   6   6  -4 177.470 37.5000   1
  -6  -6   4 247.290 109.130   1
  -6   6   4 228.600 36.1500   1
   6  -6  -4 93.4600 46.5200   1
   6  -6  -4 188.460 50.7000   1
   6  -6  -4 179.700 35.1200   1
  -8   1  -3 5467.29 286.060   1
   8  -1   3 5018.45 287.680   1
   8   1   3 5063.22 286.740   1
  -8  -1  -3 5147.02 281.650   1
  -2   1 -13 5161.08 369.930   1
  -2  -1 -13 3640.65 237.670   1
   2   1  13 4102.39 194.700   1
  -2   1 -13 4409.85 205.220   1
  -2  -1 -13 4187.35 193.740   1
   2  -3 -14 1953.68 121.730   1
   2  -3 -14 2093.45 133.620   1
   2   3 -14 1867.68 116.780   1
   2   3 -14 2471.47 203.910   1
  -2  -3  14 1817.83 113.510   1
   2  -3 -14 1983.08 127.350   1
   7   5  -1 2711.38 155.930   1
  -7  -5   1 2304.10 190.140   1
  -7  -5   1 2866.85 206.980   1
  -7   5   1 3028.24 204.300   1
   7  -5  -1 2647.23 151.440   1
   7  -5  -1 2872.83 174.760   1
   0   2 -14 4556.82 279.010   1
   0  -2 -14 4215.94 201.390   1
   0  -2 -14 4596.33 208.020   1
   0   2 -14 4512.41 204.710   1
   0   2  14 4620.13 221.300   1
   0  -2  14 4633.99 220.850   1
   2   1 -15 62.6000 32.9600   1
   2  -1 -15 73.1500 34.8900   1
   2  -1 -15 133.510 32.6800   1
   7  -5  -6 5952.39 275.810   1
  -7   5   6 6054.27 288.350   1
  -7  -5   6 6429.81 359.290   1
  -7  -5   6 6008.99 299.880   1
   7  -5  -6 6612.89 320.490   1
   7   5  -6 5917.88 266.840   1
   7  -5  -6 5453.15 248.950   1
  -8  -1  11 444.020 67.3600   1
  -8   1  11 384.640 64.7500   1
  -8  -1  11 322.990 40.7400   1
  -8   1  11 321.450 41.1700   1
   8   1 -11 433.850 48.7200   1
   7   0   6 724.710 103.890   1
  -7   0  -6 820.220 85.8200   1
  -6   0  14 198.180 43.1200   1
   6   0 -14 188.770 33.6900   1
   6   0 -14 230.590 41.5100   1
   8  -4  -4 430.420 51.1700   1
   8   4  -4 378.090 45.9300   1
   8  -4  -4 468.570 71.2200   1
  -8  -4   4 322.550 81.2600   1
  -8   4   4 496.660 82.1100   1
   2   6   8 1385.63 89.7700   1
  -2  -6  -8 1273.41 119.780   1
  -2  -6  -8 1357.15 97.6000   1
   2  -6   8 1416.35 126.220   1
   2  -6   8 1265.62 82.7700   1
   2  -6   8 1428.13 98.2800   1
  -2   6  -8 1353.57 135.270   1
  -2   6  -8 1362.98 99.4000   1
   2  -6 -10 200.320 45.6700   1
  -2   6  10 257.890 38.9800   1
   2   6 -10 277.860 40.1800   1
   2  -6 -10 256.270 69.5600   1
  -2  -6  10 129.910 101.780   1
   2  -6 -10 207.620 41.6100   1
   2   6 -10 321.640 44.7900   1
   2  -6 -10 171.790 31.5600   1
  -2   6  10 190.550 33.9800   1
   2  -6 -10 263.910 37.6800   1
  -9   0   1 -64.950 66.8200   1
  -4  -7  -1 4919.48 273.080   1
   4  -7   1 5248.46 264.750   1
  -4  -7  -1 5306.89 278.560   1
   4   7   1 4741.72 235.910   1
   4   7   1 5256.46 240.630   1
  -4   7  -1 5267.55 240.700   1
   4  -7   1 5421.88 247.870   1
   5   6   3 66.7200 34.4200   1
  -5  -6  -3 34.8700 80.9100   1
  -5  -6  -3 99.1300 52.2800   1
   5  -6   3 17.9600 32.2200   1
  -4   7   5 130.060 30.8400   1
   4  -7  -5 126.760 48.0000   1
  -4  -7   5 -126.49 97.1600   1
   4  -7  -5 128.020 42.1400   1
   4   7  -5 105.350 50.9400   1
   4   7  -5 177.430 67.6900   1
   4   7  -5 176.810 37.9100   1
   4  -7  -5 115.110 25.3100   1
  -4  -7   5 127.030 55.5400   1
   8   4  -3 2348.16 133.700   1
  -8  -4   3 2790.34 191.820   1
  -8   4   3 2632.47 182.400   1
   8  -4  -3 2491.82 159.330   1
  -7   0  13 -81.120 31.1100   1
  -8  -4   5 13147.0 430.360   1
   8   4  -5 14153.0 397.910   1
   8  -4  -5 13706.8 385.380   1
   8  -4  -5 13603.0 426.780   1
  -8   4   5 13998.7 434.910   1
  -4   1 -11 5624.84 260.410   1
  -4  -1 -11 5574.06 260.690   1
  -9   0   8 45.0200 33.1800   1
  -9   0   8 17.0900 64.2700   1
   5   6  -8 2668.06 182.650   1
  -5   6   8 2583.24 152.890   1
  -5   6   8 2654.14 151.250   1
   5   6  -8 2359.43 154.270   1
   5  -6  -8 2929.95 169.500   1
  -5  -6   8 2691.20 214.600   1
  -5  -6   8 2919.32 181.010   1
   5  -6  -8 2788.04 175.530   1
   5   6  -8 2638.42 150.170   1
   5  -6  -8 2633.55 150.250   1
   8   3   1 310.520 98.3700   1
   8  -3   1 134.640 45.6900   1
  -8  -3  -1 207.380 71.6100   1
   0  -7  -7 1224.43 89.4200   1
   0  -7  -7 997.960 83.1900   1
   0  -7  -7 1195.71 84.1000   1
   0   7   7 1312.34 92.8300   1
   0  -7  -7 1232.41 114.580   1
   0   7   7 1097.36 89.1100   1
   0  -7   7 1217.03 86.2400   1
   0   7  -7 817.220 91.9700   1
   0   7  -7 1281.70 84.9700   1
   0  -7   7 1319.29 130.720   1
   0   7  -7 1118.36 399.740   1
  -6  -6   1 514.990 211.410   1
   6   6  -1 367.540 48.4100   1
   6   6  -1 474.870 61.4400   1
  -6  -6   1 537.150 85.6800   1
   6  -6  -1 447.010 54.8500   1
   6  -6  -1 465.740 58.8300   1
  -6   6   1 393.900 66.7400   1
   6  -6  -1 485.260 82.1600   1
  -1  -4 -12 134.110 36.9300   1
  -1   4 -12 115.480 28.1800   1
  -1  -4 -12 78.2300 36.4800   1
   1  -4  12 168.410 34.0300   1
  -1  -4 -12 64.8600 61.2300   1
  -6   6   5 2351.63 138.830   1
   6   6  -5 2071.05 130.440   1
   6  -6  -5 2497.16 165.580   1
   6  -6  -5 2189.77 129.920   1
   6  -6  -5 2554.09 153.200   1
   6   6  -5 2311.31 164.370   1
  -6   6   5 2303.24 149.300   1
  -6  -6   5 2222.61 166.180   1
  -6  -6   5 1878.92 191.110   1
   6   6  -5 2592.72 147.540   1
   1   4 -13 1697.66 115.380   1
   1  -4 -13 1820.33 136.220   1
   1   4 -13 1659.28 171.860   1
  -1  -4  13 2102.76 121.810   1
   1  -4 -13 1679.64 112.980   1
   1  -4 -13 1862.47 129.940   1
   1   4 -13 1921.74 119.160   1
   1  -4 -13 2072.18 121.180   1
   4  -1 -15 3578.28 199.360   1
   4   1 -15 3923.51 218.060   1
  -4  -1  15 3827.28 219.030   1
  -4   1  15 3899.69 225.930   1
   4  -1 -15 3889.13 219.740   1
   4   1 -15 3522.77 202.480   1
   4   1 -15 3813.82 215.660   1
   1   6   9 3419.09 190.280   1
  -1  -6  -9 3234.39 208.500   1
  -1  -6  -9 3323.64 190.280   1
  -1  -6  -9 3206.30 194.710   1
  -1  -6  -9 3457.75 198.180   1
  -1   6  -9 2936.51 166.680   1
  -1   6  -9 3300.47 233.510   1
   1  -6   9 3851.93 257.060   1
   1  -6   9 3242.77 180.490   1
   1  -6   9 3180.11 188.580   1
  -1   6  -9 2669.30 166.960   1
   6   1   8 2081.76 145.640   1
  -6   1  -8 1949.51 133.600   1
  -6  -1  -8 2018.62 140.350   1
  -6  -1  -8 2064.59 737.470   1
  -6   1  -8 2015.86 142.300   1
  -9  -2   4 -128.80 70.1600   1
  -9   2   4 -131.67 63.9700   1
  -8   3   9 8092.41 260.740   1
  -8  -3   9 8422.96 275.390   1
   8  -3  -9 7993.05 239.190   1
  -8  -3   9 7074.77 2510.99   1
   8   3  -9 8379.00 243.120   1
  -9   2   5 194.470 71.3900   1
  -9  -2   5 308.860 76.7300   1
   1  -6 -10 1110.70 397.200   1
  -1  -6  10 1005.08 85.1100   1
   1   6 -10 980.180 78.1700   1
   1   6 -10 943.330 87.2300   1
   1  -6 -10 1044.93 84.2900   1
   1   6 -10 1101.23 89.6100   1
  -1   6  10 1056.27 85.2400   1
   1  -6 -10 974.340 83.6800   1
  -1  -6  10 1089.22 139.330   1
   1   6 -10 1110.90 407.270   1
   1  -6 -10 957.910 104.560   1
   0   8   0 11730.2 333.730   1
   0  -8   0 12801.9 366.170   1
   0  -8   0 10712.4 353.880   1
  -1   0 -14 13179.2 369.880   1
   1   0  14 13619.6 391.470   1
  -4  -3 -10 1093.14 130.010   1
  -4   3 -10 1216.57 87.6600   1
   4  -3  10 1063.25 85.3800   1
  -4  -3 -10 1216.23 89.9100   1
   1   0 -15 -12.640 27.6100   1
  -4  -4  -9 144.160 44.1000   1
  -4   4  -9 78.8100 38.1400   1
   4  -4   9 98.6900 30.3300   1
  -7   1  -6 86.4000 54.3000   1
  -7  -1  -6 232.170 58.4000   1
   6  -1 -14 1513.77 100.700   1
  -6  -1  14 1554.50 102.360   1
  -6   1  14 1460.97 96.9200   1
   6   1 -14 1532.95 100.170   1
   6  -1 -14 1360.66 94.8700   1
   6   1 -14 1617.33 108.410   1
   6   1 -14 1667.38 113.160   1
   0  -8  -1 99.8600 43.9200   1
   0  -8  -1 181.130 58.4800   1
   0  -8   1 108.010 38.3100   1
   0  -8   1 162.150 74.0900   1
   0   8  -1 116.680 26.8800   1
   0   8   1 122.120 32.8900   1
  -3   6  -7 290.200 46.9100   1
  -3   6  -7 319.930 72.2900   1
   3  -6   7 443.810 53.3300   1
  -3  -6  -7 513.040 201.560   1
   3  -6   7 442.190 84.3100   1
  -3  -6  -7 421.370 58.7000   1
  -3   6  -7 370.350 52.2900   1
   3   6   7 369.540 45.6600   1
   4   3 -14 695.400 62.1100   1
   4   3 -14 767.220 69.0700   1
   4  -3 -14 615.950 57.1400   1
   4  -3 -14 629.230 63.7400   1
   4  -3 -14 706.890 75.3900   1
   2   5  10 7961.56 232.590   1
  -2  -5 -10 7457.85 228.420   1
  -2  -5 -10 7428.25 2642.10   1
   2  -5  10 8091.09 336.220   1
   2  -5  10 7792.45 231.100   1
  -2   5 -10 7593.21 238.380   1
   2  -5  10 7141.92 2533.99   1
  -2   5 -10 6851.55 342.470   1
   4   4 -13 583.890 55.5100   1
   4   4 -13 671.540 63.6300   1
   4  -4 -13 602.610 55.7600   1
   4  -4 -13 705.100 62.0400   1
   4  -4 -13 680.520 67.5900   1
  -8  -4   2 7867.79 290.240   1
  -8  -4   2 7179.74 2558.17   1
   8   4  -2 7337.79 2601.93   1
  -8   4   2 7666.01 298.240   1
   8  -4  -2 7227.12 2565.30   1
   2   5 -12 2872.84 164.870   1
   2   5 -12 2823.81 174.230   1
   2  -5 -12 2892.60 186.220   1
   2   5 -12 3069.60 234.660   1
  -2  -5  12 3064.70 227.970   1
   2  -5 -12 2875.27 167.250   1
   2   5 -12 2959.80 165.540   1
   2  -5 -12 2870.05 172.360   1
  -2   5  12 3000.51 168.500   1
   2  -5 -12 3117.21 174.380   1
   9   1  -1 9951.23 400.310   1
  -9   1   1 10999.5 383.110   1
  -9  -1   1 10716.4 373.780   1
   3  -6 -10 1679.88 130.280   1
   3  -6 -10 1645.98 110.960   1
   3  -6 -10 1514.22 102.640   1
  -3   6  10 1433.67 94.3500   1
   3  -6 -10 1508.07 107.330   1
  -3   6  10 1479.87 105.810   1
   3  -6 -10 1481.82 94.0200   1
  -3  -6  10 1605.33 168.100   1
   3   6 -10 1568.17 108.880   1
   3   6 -10 1473.58 94.1800   1
  -3  -6  10 1208.72 83.9000   1
   3   6 -10 1225.12 99.3700   1
   3   6 -10 1402.87 97.5400   1
  -9   2   3 2130.90 159.110   1
  -9  -2   3 2241.16 171.610   1
  -8   4   6 3414.86 216.610   1
  -8  -4   6 3289.83 221.140   1
   8   4  -6 3325.80 186.540   1
   8  -4  -6 3341.44 186.210   1
  -9   2   6 3620.46 226.360   1
  -9  -2   6 3535.52 226.630   1
   9   2  -6 3109.62 171.260   1
  -9   2   6 2592.42 152.300   1
  -9  -2   6 3053.06 186.300   1
   7  -1 -13 1510.91 105.100   1
   7   1 -13 1525.26 106.460   1
   7  -1 -13 1226.34 86.5100   1
   7   1 -13 1421.75 96.4000   1
  -7  -1  13 1487.32 105.790   1
  -7   1  13 1216.84 91.4900   1
  -1  -3 -13 5705.76 287.210   1
  -1  -3 -13 5617.47 254.770   1
  -1   3 -13 5449.68 246.030   1
  -1  -3 -13 5168.25 247.330   1
  -1   3 -13 5515.09 304.940   1
  -9  -1   8 1645.03 112.420   1
  -9   1   8 1676.32 117.650   1
  -9  -1   8 1642.58 132.460   1
  -9   1   8 1913.99 140.740   1
   1   3 -14 47.4400 29.5300   1
   1  -3 -14 15.0000 30.1000   1
   1  -3 -14 2.13000 34.3700   1
   3   7   4 7981.04 235.880   1
  -3   7  -4 7755.81 231.530   1
   3  -7   4 8324.23 251.940   1
  -3  -7  -4 7600.88 278.470   1
  -3  -7  -4 7753.37 280.140   1
   3  -7   4 8464.68 296.980   1
  -3   7  -4 6677.97 345.190   1
   3  -7   4 8246.37 245.460   1
   3   7   4 7393.05 2623.08   1
  -1  -8   0 3678.44 207.590   1
   1  -8   0 3796.32 213.520   1
   1  -8   0 3809.28 238.630   1
  -1  -8   0 3859.14 253.500   1
   1   8   0 3225.29 194.350   1
  -1   8   0 3677.00 206.200   1
   1   8   0 3849.94 214.280   1
  -3   5  -9 2832.45 200.850   1
  -3  -5  -9 3392.69 201.040   1
  -3   5  -9 3397.76 202.730   1
   3  -5   9 3230.45 188.370   1
   3   5   9 3621.53 200.050   1
   3  -5   9 3369.66 224.830   1
   3   5   9 3325.40 214.110   1
  -3  -5  -9 3290.61 222.880   1
   1  -8  -1 402.390 86.6100   1
  -1  -8   1 165.000 81.4800   1
   1   8  -1 457.980 54.9700   1
  -1   8   1 385.410 49.3200   1
  -1  -8   1 443.450 55.4000   1
   1   8  -1 334.170 44.5200   1
   1  -8  -1 355.550 55.3000   1
   3  -7  -7 1121.44 406.300   1
   3  -7  -7 973.190 86.7600   1
  -3   7   7 1207.17 82.3900   1
  -3   7   7 1183.50 85.2900   1
   3  -7  -7 1282.67 83.6800   1
   3  -7  -7 1085.81 92.6800   1
   3  -7  -7 1195.91 92.6300   1
  -3  -7   7 1120.44 418.560   1
   3   7  -7 880.630 86.3900   1
   3   7  -7 1127.79 402.330   1
   3   7  -7 1050.29 131.380   1
  -3  -7   7 1303.31 94.8500   1
  -7  -4  -3 798.520 148.410   1
   7   4   3 626.340 55.6000   1
   7  -4   3 653.770 64.3300   1
  -7  -4  -3 924.450 97.3900   1
  -7   4  -3 822.530 108.390   1
   7   4   3 615.690 109.090   1
  -7  -5   0 4131.35 236.540   1
  -7  -5   0 4139.33 261.670   1
   7   5   0 4101.41 187.240   1
   7  -5   0 4188.63 194.110   1
   7  -5   0 4302.00 209.750   1
  -7   5   0 4195.28 238.140   1
   3   5 -12 206.910 37.0200   1
   3  -5 -12 245.280 37.0700   1
   3   5 -12 202.240 35.2600   1
   3  -5 -12 246.650 36.5200   1
  -3  -5  12 291.430 133.860   1
   3  -5 -12 259.630 47.2300   1
  -3   5  12 217.220 34.3500   1
   3   5 -12 140.500 45.0100   1
  -7  -5   7 142.140 113.430   1
   7  -5  -7 42.9400 39.8400   1
   7   5  -7 12.0900 31.6000   1
  -7  -5   7 100.560 62.8300   1
  -7   5   7 -8.7100 47.3500   1
   7  -4 -10 36071.8 12786.0   1
  -7   4  10 34026.1 937.540   1
  -7  -4  10 36251.8 12850.6   1
  -7  -4  10 29442.9 813.950   1
   7   4 -10 36611.5 12976.4   1
  -7   4  10 35897.1 12724.4   1
   7  -4 -10 34751.8 947.180   1
  -1   1 -14 753.100 65.7500   1
  -1  -1 -14 675.970 61.3000   1
   1   1  14 726.440 68.3500   1
  -1   1 -14 645.040 112.530   1
   1  -1  14 610.900 59.5100   1
   5  -5   6 4231.18 230.960   1
   5   5   6 3735.03 236.330   1
  -5  -5  -6 4153.26 208.740   1
  -5   5  -6 3778.80 256.850   1
   5  -5   6 3509.56 197.950   1
   5   5   6 4322.34 197.180   1
  -5  -5  -6 3840.32 261.930   1
  -1   1  15 6743.28 308.240   1
  -1  -1  15 6891.09 319.530   1
   1   1 -15 6895.66 305.640   1
   1  -1 -15 6698.80 297.280   1
   0  -8  -2 1191.15 118.190   1
   0  -8  -2 1347.42 93.2100   1
   0   8  -2 1518.06 99.0200   1
   0   8   2 1389.88 92.1700   1
   0   8   2 1322.55 92.0100   1
   0  -8   2 1318.89 91.6500   1
   0  -8  -2 1411.45 120.250   1
   0   8  -2 1283.36 101.760   1
   0  -8   2 1358.27 125.020   1
  -6   6   0 24102.9 776.550   1
   6  -6   0 25339.1 739.930   1
   6  -6   0 24150.3 664.960   1
   6   6   0 24768.3 676.320   1
   6  -6   0 24082.6 686.760   1
   6  -6   0 24464.0 690.820   1
  -6  -6   0 24840.8 759.440   1
  -6  -6   0 22632.0 713.600   1
  -6  -6   6 1109.66 417.490   1
   6   6  -6 767.520 73.0300   1
  -6  -6   6 958.410 102.740   1
   6   6  -6 957.170 80.1700   1
   6   6  -6 889.380 95.3300   1
  -6   6   6 880.660 72.9700   1
   6  -6  -6 974.900 110.060   1
   6  -6  -6 1063.64 92.1400   1
  -6   6   6 862.050 81.8800   1
   6  -6  -6 991.660 82.2700   1
  -5  -5  11 1257.72 92.4800   1
   5   5 -11 1309.67 92.8200   1
   5   5 -11 1556.87 100.950   1
   5  -5 -11 1267.56 89.7700   1
  -5   5  11 1335.56 96.2600   1
  -5   5  11 1216.49 85.5900   1
   5  -5 -11 1224.80 81.4100   1
   5   5 -11 1178.96 100.820   1
   1   8   1 1854.03 116.940   1
   1  -8   1 1561.12 126.600   1
   1  -8   1 1858.40 120.870   1
  -1  -8  -1 1730.03 145.160   1
  -1  -8  -1 1694.58 113.790   1
  -1   8  -1 1785.71 113.620   1
  -1  -8  -1 1844.69 171.440   1
   1   8   1 1619.68 116.250   1
   1  -8  -2 60.0700 75.7600   1
   1   8  -2 93.1600 41.9500   1
  -1  -8   2 49.1800 83.3800   1
   1  -8  -2 10.3100 39.1600   1
  -1  -8   2 94.0900 40.1300   1
   1   8  -2 53.4100 27.0400   1
  -1   8   2 154.190 35.3900   1
   1   8  -2 132.720 29.1700   1
  -5   0 -10 8629.04 273.000   1
  -3   2 -12 12081.2 350.260   1
  -3  -2 -12 11867.4 352.160   1
  -3  -2 -12 10941.0 399.970   1
  -1  -5 -11 2123.51 125.750   1
  -1  -5 -11 2159.16 152.390   1
  -1  -5 -11 1997.96 134.160   1
  -1   5 -11 1951.59 121.420   1
  -1   5 -11 1693.37 146.800   1
   1  -5  11 1948.43 174.880   1
   1  -5  11 1769.91 120.320   1
   1  -5  11 2067.45 734.760   1
   4  -7   2 73.6000 38.6400   1
   4  -7   2 72.8600 40.4600   1
  -4   7  -2 147.420 34.4200   1
   4   7   2 170.010 37.2400   1
  -4  -7  -2 183.320 61.4700   1
   4   7   2 165.470 34.9900   1
   4  -7   2 124.330 63.3600   1
  -4  -7  -2 363.690 98.7200   1
  -6  -3  -7 3115.88 239.220   1
   6   3   7 3050.72 202.360   1
   6  -3   7 3100.39 210.310   1
  -6  -3  -7 2899.18 190.360   1
  -6   3  -7 2933.63 191.520   1
   6  -3   7 2829.64 164.790   1
   1  -5 -12 7167.28 2542.22   1
   1  -5 -12 6506.07 320.660   1
   1  -5 -12 6832.62 304.880   1
   1  -5 -12 6587.85 307.610   1
  -1   5  12 7000.80 309.660   1
   1   5 -12 5567.26 272.300   1
   1   5 -12 6723.27 299.620   1
   1   5 -12 7021.03 312.560   1
   1   5 -12 6408.87 346.690   1
  -1  -5  12 7491.43 324.850   1
  -1  -5  12 7267.48 2577.34   1
   4  -7  -6 7172.98 2544.52   1
  -4   7   6 6487.37 291.050   1
   4  -7  -6 6833.97 305.750   1
   4   7  -6 6589.87 335.150   1
  -4  -7   6 6931.96 332.320   1
   4   7  -6 5614.83 271.410   1
   4   7  -6 6682.93 297.710   1
  -4  -7   6 6383.65 360.390   1
   4  -7  -6 6748.42 324.430   1
   4  -7  -6 6604.17 318.570   1
   3  -2 -15 4108.30 193.740   1
  -3   2  15 4255.66 204.640   1
   3   2 -15 4300.62 208.070   1
   3   2 -15 4165.14 196.140   1
  -3  -2  15 4020.51 1426.82   1
   3   2 -15 4243.83 282.680   1
   3  -2 -15 4149.20 203.080   1
   3  -2 -15 4012.94 1423.80   1
  -9  -2   2 1266.23 118.630   1
  -9   2   2 1232.85 125.320   1
   5   0 -15 7.41000 33.6600   1
  -9  -2   7 102.680 40.6900   1
   9   2  -7 50.1200 27.5100   1
  -9  -2   7 8.49000 67.8500   1
  -9   2   7 236.330 67.2900   1
  -9   2   7 111.120 29.7900   1
   9   0   0 7220.83 2570.98   1
  -9   0   0 8519.57 305.890   1
   6   3 -13 133.870 33.6000   1
   6  -3 -13 137.390 40.2600   1
  -6  -3  13 -11.680 41.5900   1
  -6   3  13 139.850 41.6700   1
   6  -3 -13 113.950 34.5700   1
  -8   2  -3 2700.96 187.010   1
  -8  -2  -3 2478.88 172.890   1
   8   2   3 2589.22 197.230   1
  -8   4   1 2251.74 168.780   1
  -8  -4   1 2591.87 176.440   1
   8   4  -1 2689.45 151.370   1
  -8  -4   1 2829.66 225.500   1
   8  -4  -1 2393.40 149.980   1
  -2   2 -13 611.610 58.0000   1
  -2  -2 -13 674.250 63.3500   1
  -2  -2 -13 523.380 79.1400   1
  -8   4   7 5034.13 245.840   1
  -8  -4   7 5264.30 267.210   1
   8   4  -7 5516.53 249.880   1
   8  -4  -7 5365.31 245.230   1
  -9   0   9 -15.080 60.9200   1
  -2   2  15 11670.5 345.210   1
   2   2 -15 10282.8 422.490   1
   2  -2 -15 11823.9 343.170   1
   2  -2 -15 10818.6 321.350   1
   2   2 -15 11460.0 327.920   1
   2  -2 -15 11360.5 319.350   1
  -2  -2  15 11102.9 331.790   1
   0  -6 -10 37.7500 29.9000   1
   0  -6 -10 150.090 68.3300   1
   0   6  10 151.740 31.0300   1
   0  -6 -10 66.3300 38.7000   1
   0  -6 -10 55.2800 32.5200   1
   0  -6  10 158.580 38.5400   1
   0   6 -10 110.200 25.3800   1
  -8   2  11 2143.10 131.850   1
  -8   2  11 2375.80 147.580   1
  -8  -2  11 2097.53 136.500   1
  -8  -2  11 2114.67 134.730   1
   8   2 -11 2575.73 147.520   1
   6   5   4 23729.5 649.520   1
  -6   5  -4 22145.2 731.740   1
   6   5   4 21629.0 656.950   1
   6  -5   4 23826.3 698.600   1
  -6  -5  -4 21862.2 658.760   1
   6  -5   4 20880.2 585.930   1
  -6  -5  -4 22037.5 702.100   1
  -5  -1 -10 2511.62 151.430   1
  -5   1 -10 2494.35 153.090   1
  -8   0  -4 349.770 72.8600   1
   6  -5 -10 5856.75 264.490   1
  -6   5  10 5344.33 247.370   1
   6  -5 -10 5598.58 277.770   1
  -6   5  10 5706.87 261.760   1
   6  -5 -10 5794.82 265.200   1
  -6   5  10 5319.42 245.720   1
   6   5 -10 4694.04 230.590   1
   6   5 -10 6053.80 272.060   1
  -6  -5  10 5605.18 265.940   1
   1   8   2 4576.32 212.910   1
  -1   8  -2 4635.56 214.590   1
  -1  -8  -2 3974.93 1411.49   1
   1  -8   2 4582.85 217.500   1
   1  -8   2 4180.15 230.820   1
  -1  -8  -2 4243.80 230.880   1
   1   8   2 4062.23 1443.49   1
  -1  -8  -2 4373.21 248.560   1
   1   8  -3 1029.76 98.9400   1
   1  -8  -3 1016.93 99.9400   1
  -1   8   3 1177.19 82.1700   1
  -1   8   3 1263.88 84.5500   1
   1   8  -3 1241.52 85.1500   1
  -1  -8   3 1170.38 84.4900   1
   1  -8  -3 1394.84 122.980   1
   1   8  -3 1114.39 402.320   1
   1  -8  -3 1194.55 86.1800   1
   1  -8  -3 1203.02 91.8600   1
  -1  -8   3 1038.80 130.530   1
  -4  -2 -11 411.340 86.5400   1
  -4   2 -11 465.990 56.7400   1
  -4  -2 -11 334.550 50.3000   1
  -1  -7  -7 850.660 75.0300   1
  -1  -7  -7 593.160 91.2400   1
   1   7   7 823.930 70.2400   1
   1   7   7 765.530 65.6400   1
  -1  -7  -7 919.060 80.6400   1
  -1   7  -7 834.940 72.5700   1
   1  -7   7 546.080 92.6400   1
   1  -7   7 725.150 66.9500   1
  -1   7  -7 836.420 72.8800   1
  -1   7  -7 596.010 86.2100   1
  -2  -7  -6 9451.08 276.960   1
   2  -7   6 9423.17 304.050   1
   2   7   6 10327.9 298.930   1
   2  -7   6 11186.4 377.520   1
  -2   7  -6 9991.79 283.110   1
  -2  -7  -6 11042.0 371.740   1
  -2   7  -6 10547.9 383.350   1
  -2  -7  -6 10476.5 321.950   1
   2  -7   6 11330.9 328.730   1
  -2   7  -6 9017.33 338.650   1
   2   7   6 9139.50 283.680   1
   0   8   3 1586.02 110.710   1
   0   8   3 1610.22 103.100   1
   0   8  -3 1678.50 107.270   1
   0  -8  -3 1631.72 109.640   1
   0  -8   3 1873.48 126.720   1
   0   8  -3 1639.67 116.660   1
   0  -8   3 1549.62 142.190   1
   0  -8  -3 1595.05 134.960   1
   0  -8  -3 1703.22 125.370   1
  -1   7   8 25366.2 693.060   1
   1  -7  -8 25514.2 753.270   1
   1  -7  -8 23146.8 646.530   1
  -1   7   8 26411.9 724.810   1
   1  -7  -8 26250.8 722.060   1
   1  -7  -8 25729.3 718.640   1
  -1  -7   8 27003.8 753.950   1
   1   7  -8 26027.2 706.430   1
   1   7  -8 26967.5 749.260   1
  -1  -7   8 26169.5 793.940   1
   5   1 -15 1849.04 121.820   1
   5  -1 -15 1686.95 111.610   1
   5   1 -15 1632.13 103.930   1
   5   1 -15 1773.90 116.010   1
   5  -1 -15 1748.97 112.700   1
  -2   7   8 59.3000 34.6700   1
   2  -7  -8 94.0000 32.3500   1
   2  -7  -8 57.9000 30.4500   1
   2  -7  -8 -39.710 67.9700   1
   2  -7  -8 125.090 34.1900   1
   2  -7  -8 91.0100 44.9900   1
   2   7  -8 153.080 36.9600   1
  -2  -7   8 83.1900 100.200   1
  -8   0  12 1369.16 102.650   1
  -8   0  12 1164.62 81.1700   1
  -7   3  -5 10755.4 362.360   1
  -7  -3  -5 10807.3 362.780   1
   7  -3   5 9919.05 291.950   1
   7   3   5 10935.8 373.030   1
  -7  -3  -5 10204.2 436.860   1
   4   5   8 142.560 31.5800   1
   4  -5   8 185.370 27.7500   1
  -4  -5  -8 307.760 53.1700   1
  -4   5  -8 229.800 48.9600   1
   4   5   8 150.510 61.1300   1
  -4  -5  -8 257.170 87.9100   1
  -9   1   0 5005.28 268.090   1
  -9  -1   0 4657.52 272.560   1
   9   1   0 4698.60 277.590   1
   6  -4   6 17904.0 502.060   1
   6  -4   6 20772.9 633.990   1
  -6   4  -6 19211.8 639.690   1
  -6  -4  -6 18931.0 665.680   1
   6   4   6 19460.4 618.620   1
  -6  -4  -6 18960.0 549.950   1
   4  -2 -15 9.87000 37.0900   1
   4  -2 -15 -34.890 28.9500   1
   4   2 -15 -51.480 23.7500   1
   6   2   8 1023.37 107.280   1
  -6  -2  -8 1365.30 169.370   1
  -6  -2  -8 1098.06 100.350   1
  -6   2  -8 1193.85 105.170   1
  -6  -2  -8 1163.18 85.7900   1
  -6   2  -8 1333.34 106.300   1
   2   8  -1 435.390 56.4800   1
   2   8  -1 523.210 53.5300   1
  -2   8   1 582.710 55.6800   1
  -2  -8   1 468.000 55.9400   1
  -2  -8   1 645.230 109.370   1
   2  -8  -1 501.110 183.330   1
   2  -8  -1 593.690 100.040   1
  -2  -8   1 536.590 73.0900   1
   0  -4 -13 118.240 32.4600   1
   0  -4 -13 134.610 32.4300   1
   0  -4 -13 111.770 35.8700   1
   0  -4  13 82.9100 40.1800   1
   0   4 -13 20.0400 26.6000   1
   0  -4  13 110.540 31.6600   1
   4  -6   6 6512.06 301.460   1
  -4  -6  -6 7680.55 252.420   1
  -4   6  -6 6937.67 365.710   1
  -4  -6  -6 7744.92 256.690   1
   4   6   6 7800.25 229.440   1
   4  -6   6 7982.81 232.650   1
  -4  -6  -6 7207.39 2562.74   1
   4  -6   6 7831.41 293.720   1
   8   3   2 3153.01 224.380   1
   8  -3   2 2809.40 169.830   1
  -8   3  -2 2870.13 210.670   1
  -8  -3  -2 3034.56 210.330   1
   4  -5 -12 126.810 41.2000   1
   4  -5 -12 71.8400 30.9300   1
  -4  -5  12 70.9100 38.0800   1
   4   5 -12 59.8800 32.8500   1
  -9  -1   9 265.910 67.8100   1
  -9   1   9 198.980 36.9600   1
  -9  -1   9 327.990 45.8700   1
  -9   1   9 296.320 74.1200   1
  -5   6  -4 251.540 61.9200   1
   5  -6   4 391.740 49.7800   1
  -5  -6  -4 338.740 61.3100   1
   5  -6   4 290.830 36.1100   1
   5   6   4 237.440 39.2900   1
  -5  -6  -4 254.780 95.7600   1
   5  -6   4 282.590 75.2400   1
  -7  -3  12 9262.60 289.010   1
   7  -3 -12 8529.05 258.330   1
   7   3 -12 8962.39 272.640   1
   7  -3 -12 8768.26 264.240   1
   7   3 -12 8582.58 264.830   1
  -7   3  12 8733.54 265.320   1
   6  -4 -12 8834.63 260.540   1
  -6   4  12 8981.38 265.030   1
   6   4 -12 9274.88 289.250   1
  -6   4  12 8533.31 262.050   1
   6   4 -12 9370.37 273.230   1
  -6  -4  12 7986.56 245.790   1
   6  -4 -12 8954.84 267.290   1
  -6  -4  12 9272.91 281.170   1
  -5   3  -9 1489.20 106.650   1
  -5  -3  -9 1265.89 94.8000   1
  -5  -3  -9 1269.95 127.620   1
   5   3   9 1589.47 125.340   1
   5  -3   9 1304.54 86.8900   1
   4  -6 -10 1639.45 103.360   1
  -4   6  10 1431.33 92.7400   1
   4  -6 -10 1655.20 119.710   1
   4  -6 -10 1624.64 109.600   1
   4   6 -10 1567.76 109.270   1
  -4  -6  10 1620.15 166.730   1
   4   6 -10 1561.42 100.970   1
   4   6 -10 1112.52 401.220   1
  -4  -6  10 1513.05 105.140   1
   4   6 -10 1199.95 97.5500   1
   7   5   1 1424.00 93.1100   1
   7  -5   1 1388.02 99.0100   1
   7  -5   1 1469.13 104.630   1
  -7  -5  -1 1560.59 132.580   1
  -7   5  -1 1637.96 147.910   1
  -7  -5  -1 1204.00 149.650   1
   7  -5   1 1568.27 127.520   1
   2  -8   0 896.710 80.5100   1
  -2  -8   0 862.460 110.410   1
   2  -8   0 974.120 114.150   1
   2   8   0 832.310 75.5200   1
  -2  -8   0 955.540 112.520   1
   2   8   0 854.210 74.1300   1
  -2  -8   0 891.080 76.8200   1
  -2   8   0 875.190 74.9900   1
   2  -8  -2 -29.540 73.6400   1
  -2  -8   2 142.750 36.1600   1
  -2  -8   2 187.630 89.6700   1
   2   8  -2 94.2500 42.7600   1
  -2   8   2 22.7700 31.3800   1
   2   8  -2 48.8800 36.1800   1
   7   2   6 1667.16 142.990   1
  -7  -2  -6 1413.84 109.190   1
  -7   2  -6 1730.94 138.670   1
   6   2 -14 7414.29 2630.33   1
   6  -2 -14 7446.53 2641.37   1
   6   2 -14 7440.93 2639.50   1
  -6   2  14 7058.79 316.030   1
  -6  -2  14 7194.02 2551.91   1
   6   2 -14 7882.75 251.950   1
   6  -2 -14 7569.54 231.160   1
  -8  -3  10 1675.59 113.060   1
  -8   3  10 1916.53 132.550   1
  -8  -3  10 1738.97 130.090   1
  -8   3  10 1678.81 117.040   1
   8   3 -10 1856.17 117.530   1
   8  -3 -10 1812.12 120.090   1
   5  -6  -9 2463.22 159.100   1
   5   6  -9 2177.46 126.600   1
  -5   6   9 2355.01 136.970   1
   5  -6  -9 2426.33 143.940   1
   5   6  -9 1985.80 145.160   1
   5   6  -9 2538.51 172.240   1
  -5  -6   9 2479.96 152.490   1
   5  -6  -9 2637.46 150.140   1
   5   6  -9 2148.78 133.280   1
  -5   6   9 2130.00 128.700   1
  -5  -6   9 2134.95 197.480   1
   6   6   1 764.300 68.3200   1
  -6  -6  -1 826.140 126.260   1
  -6  -6  -1 710.530 90.5100   1
   6  -6   1 859.410 94.3600   1
   6  -6   1 802.120 69.5700   1
   6  -6   1 725.520 69.7900   1
  -6   6  -1 755.720 106.960   1
  -7   5   8 1021.18 86.3400   1
   7  -5  -8 1074.25 92.3300   1
   7  -5  -8 1116.75 404.990   1
  -7   5   8 1067.43 94.9100   1
  -7  -5   8 1160.53 103.520   1
   7  -5  -8 1067.17 88.9500   1
   7   5  -8 987.930 82.4900   1
   8   1   4 411.280 91.9800   1
  -8  -1  -4 379.100 67.8200   1
  -8   1  -4 381.680 77.8800   1
   8  -1   4 419.360 110.430   1
  -9  -2   1 4070.92 1451.80   1
  -9   2   1 4082.79 235.010   1
  -6   6   7 -26.920 37.3200   1
   6  -6  -7 -53.490 40.1100   1
   6   6  -7 22.8900 27.1800   1
   6   6  -7 -0.9100 31.2900   1
   6   6  -7 17.3800 57.6200   1
   5  -3 -14 1974.02 128.740   1
   5  -3 -14 1912.07 120.430   1
   5   3 -14 1946.64 131.670   1
   5   3 -14 1976.36 123.860   1
  -5  -3  14 1856.64 121.290   1
  -5  -7   2 95.5100 70.1500   1
   5   7  -2 223.340 51.0000   1
   5   7  -2 164.660 47.6400   1
   5   7  -2 101.520 40.9600   1
  -5  -7   2 317.310 83.3000   1
   5  -7  -2 245.480 72.4200   1
  -5   7   2 137.750 33.1800   1
  -5   7   2 188.140 41.9000   1
   5  -7  -2 113.080 42.5900   1
  -5  -7   3 1015.50 144.650   1
   5   7  -3 713.590 72.0800   1
   5   7  -3 826.560 72.2100   1
   5   7  -3 861.100 84.5900   1
  -5  -7   3 1095.33 113.790   1
  -5   7   3 725.000 79.9700   1
   5  -7  -3 1024.95 107.740   1
   5  -7  -3 886.710 79.8100   1
  -5   7   3 985.500 80.7500   1
   5  -7  -3 785.120 67.3300   1
   5  -7  -3 859.570 94.6500   1
  -5   4  -8 3755.71 235.250   1
  -5  -4  -8 3627.64 214.650   1
  -5   4  -8 3438.95 210.950   1
  -5  -4  -8 3849.19 224.470   1
  -5  -4  -8 3404.98 238.750   1
   5  -4   8 3675.03 245.770   1
   5  -4   8 3246.83 185.460   1
   5   4   8 3776.17 233.570   1
  -7  -2  13 612.990 58.7200   1
  -7  -2  13 776.700 80.3700   1
  -7   2  13 860.580 80.0700   1
   7   2 -13 837.690 70.9500   1
   7  -2 -13 922.330 81.8000   1
   7  -2 -13 617.760 57.7600   1
  -9   2   8 4784.88 226.910   1
   9   2  -8 6228.00 276.890   1
  -9  -2   8 6079.95 298.040   1
  -9   2   8 5805.93 291.660   1
  -9  -2   8 5534.73 268.760   1
  -8   1  12 1471.12 104.410   1
   8   1 -12 1702.34 113.600   1
  -8  -1  12 1717.16 121.990   1
  -8  -1  12 1443.68 101.170   1
  -8   1  12 1531.57 106.230   1
   0   0 -15 -52.750 30.4200   1
   0   0  15 -46.440 31.1300   1
   5  -4 -13 73.5700 33.7900   1
  -5  -4  13 206.630 43.0800   1
   5  -4 -13 34.3400 36.1400   1
   5   4 -13 96.4700 36.0900   1
   5   4 -13 69.7000 38.0700   1
   8   4   0 15348.9 425.750   1
  -8  -4   0 14815.7 558.500   1
  -8  -4   0 14267.0 452.700   1
   8  -4   0 13662.2 410.250   1
  -8   4   0 15828.2 531.660   1
  -1  -2 -14 3406.17 215.220   1
  -1   2 -14 3662.38 254.140   1
   1  -2  14 3370.25 190.490   1
  -1   2 -14 3576.96 198.410   1
  -1  -2 -14 3515.85 196.110   1
   0  -3 -14 4704.55 239.080   1
   0  -3 -14 4879.41 221.530   1
   0   3 -14 4719.47 216.080   1
   0  -3 -14 4501.19 217.880   1
   0   3 -14 4981.29 297.970   1
   0  -3  14 4600.77 216.190   1
  -5  -7   1 91.0900 102.130   1
  -5  -7   1 75.6500 65.9600   1
   5   7  -1 50.1800 35.1200   1
   5  -7  -1 155.690 42.5600   1
   5  -7  -1 2.02000 68.4800   1
  -5   7   1 39.3200 30.6000   1
  -2  -8  -1 568.760 98.1700   1
   2  -8   1 618.000 81.6600   1
  -2  -8  -1 565.820 58.0900   1
  -2   8  -1 631.950 59.4600   1
   2   8   1 500.290 181.430   1
   2  -8   1 678.730 67.7800   1
   2   8   1 498.760 181.730   1
  -2  -8  -1 520.150 197.080   1
   1  -2 -15 3502.25 193.820   1
   1   2 -15 3736.54 205.660   1
   1  -2 -15 3367.47 193.730   1
  -1  -2  15 4083.87 202.080   1
  -1   2  15 3773.01 216.140   1
   1   2 -15 4028.57 1442.33   1
  -2   8   3 574.290 55.6500   1
   2   8  -3 569.500 57.6200   1
   2  -8  -3 498.050 181.320   1
   2   8  -3 513.370 188.720   1
  -2  -8   3 475.460 65.6100   1
  -2  -8   3 499.470 181.600   1
   2   8  -3 625.030 65.3300   1
  -2  -8   3 627.710 98.5400   1
   2  -8  -3 519.930 189.970   1
   2  -8  -3 565.210 74.3200   1
  -5   7   4 732.450 67.1800   1
   5  -7  -4 1019.86 106.950   1
  -5  -7   4 845.820 144.110   1
   5  -7  -4 915.000 81.2000   1
   5   7  -4 751.750 81.7700   1
  -5   7   4 870.540 73.1100   1
   5   7  -4 922.380 77.7600   1
   5  -7  -4 754.890 63.3400   1
   5   7  -4 853.710 91.9200   1
   5  -7  -4 704.970 99.1100   1
  -5  -7   4 699.750 92.4700   1
  -8  -4   8 13956.2 429.900   1
   8  -4  -8 14137.4 398.690   1
   8   4  -8 14411.6 408.140   1
  -8   4   8 14034.8 427.810   1
   0   7  -8 19837.4 561.570   1
   0  -7   8 21520.8 605.450   1
   0  -7   8 20478.5 641.720   1
   0  -7  -8 21137.1 638.990   1
   0   7   8 21401.6 595.480   1
   0   7  -8 19453.4 584.330   1
   0  -7  -8 20965.0 583.980   1
   0   7   8 21525.3 594.170   1
   0   7  -8 20796.7 573.390   1
   0  -7  -8 22153.1 615.010   1
   4  -7   3 4838.13 221.650   1
  -4  -7  -3 4180.56 240.410   1
   4  -7   3 4283.62 223.810   1
  -4  -7  -3 4341.63 236.940   1
   4   7   3 4556.48 206.530   1
   4  -7   3 4620.89 218.560   1
   3  -7   5 590.450 96.1800   1
  -3   7  -5 494.010 83.0900   1
  -3  -7  -5 471.880 94.1700   1
   3  -7   5 682.570 64.9300   1
  -3  -7  -5 627.300 88.2700   1
   3   7   5 671.250 61.3100   1
   3  -7   5 698.900 67.2200   1
   0  -5 -12 1853.96 118.120   1
   0  -5 -12 1969.55 127.400   1
   0  -5 -12 1894.50 145.330   1
   0  -5  12 1890.07 186.930   1
   0   5 -12 1992.01 123.580   1
   0  -5  12 1715.89 119.270   1
   0  -5  12 1919.17 120.820   1
   0   5 -12 1712.11 151.760   1
   0   5 -12 1746.13 120.620   1
   4  -7  -7 4899.64 222.180   1
   4  -7  -7 4224.48 220.680   1
   4  -7  -7 4732.87 219.930   1
  -4   7   7 4578.09 211.870   1
   4  -7  -7 4761.01 241.160   1
   4   7  -7 4887.57 225.370   1
   4   7  -7 3976.90 1421.25   1
   4   7  -7 3745.43 223.510   1
  -4  -7   7 4514.45 259.490   1
  -4  -7   7 4479.00 225.090   1
   1   8   3 166.210 32.9100   1
  -1   8  -3 201.740 38.3900   1
  -1  -8  -3 209.960 42.9300   1
   1  -8   3 234.770 44.4500   1
   1  -8   3 104.280 83.7200   1
  -1  -8  -3 228.560 84.7000   1
   1   8   3 161.840 35.6100   1
  -1  -8   4 1757.09 116.470   1
   1   8  -4 1758.76 122.400   1
   1  -8  -4 1842.75 137.130   1
   1  -8  -4 1781.92 130.730   1
   1  -8  -4 1659.24 136.970   1
  -1  -8   4 1751.82 154.190   1
   1   8  -4 1759.96 145.760   1
   1  -8  -4 1963.35 128.360   1
  -1   8   4 1745.71 118.400   1
  -1   8   4 1998.54 126.480   1
   1   8  -4 1880.30 118.210   1
   3  -7  -8 22182.8 648.040   1
   3  -7  -8 22865.5 639.090   1
   3  -7  -8 21219.9 599.110   1
  -3   7   8 21720.3 598.480   1
   3  -7  -8 21903.0 598.140   1
   3  -7  -8 22226.0 646.690   1
  -3   7   8 22293.2 630.760   1
   3   7  -8 22403.3 614.080   1
   3   7  -8 21330.2 661.210   1
  -3  -7   8 22714.0 727.170   1
   3   7  -8 21090.1 627.130   1
   0  -8  -4 503.480 183.950   1
   0  -8   4 509.510 186.520   1
   0  -8  -4 402.680 55.0500   1
   0   8   4 502.570 182.540   1
   0   8   4 477.370 55.3200   1
   0   8  -4 559.710 56.2100   1
   0  -8   4 557.970 95.9100   1
   0  -8  -4 459.170 73.7600   1
   0   1 -15 6636.99 372.720   1
   0   1  15 6527.91 303.490   1
   0  -1  15 6376.61 296.490   1
   0  -1 -15 6493.89 290.020   1
   0   1 -15 6607.94 294.890   1
  -9   0  -1 22.4800 75.5100   1
   9   0   1 60.9700 92.9200   1
  -9   3   4 42.8100 65.9600   1
  -9  -3   4 32.9500 73.7100   1
   9   3  -4 15.2500 26.8100   1
  -9   3   5 499.610 191.000   1
  -9  -3   5 513.470 201.380   1
   9   3  -5 559.500 53.0000   1
   7   4   4 12003.5 427.360   1
  -7  -4  -4 11934.6 393.680   1
   7  -4   4 10903.9 316.240   1
  -7  -4  -4 12350.2 500.240   1
   7  -4   4 12046.9 385.920   1
  -7   4  -4 10543.8 401.320   1
  -2  -6  -9 849.380 103.950   1
  -2  -6  -9 807.410 72.8000   1
   2   6   9 799.470 68.1700   1
   2  -6   9 779.040 115.100   1
   2  -6   9 856.100 73.9600   1
  -2   6  -9 739.040 96.2600   1
  -2   6  -9 846.990 76.1700   1
   2  -6   9 768.000 77.3000   1
  -9   0  10 897.480 81.2500   1
  -9   0  10 1128.75 406.880   1
  -2   6  11 41.4600 26.1800   1
   2  -6 -11 11.8400 25.4600   1
   2  -6 -11 -9.7200 62.9900   1
   2  -6 -11 -77.540 36.5500   1
   2   6 -11 18.1600 31.2100   1
   2   6 -11 32.7900 42.9400   1
  -2  -6  11 -139.43 98.2200   1
  -7   0  -7 13.5300 57.5100   1
   7  -4 -11 1894.31 125.010   1
  -7   4  11 1996.82 131.200   1
  -7  -4  11 2043.59 729.170   1
  -7  -4  11 1487.58 102.310   1
   7   4 -11 1946.63 122.560   1
   7  -4 -11 2028.85 132.380   1
  -5  -7   0 3356.59 232.400   1
  -5  -7   0 3306.19 222.560   1
   5   7   0 2513.72 141.790   1
   5  -7   0 3776.22 234.440   1
   5  -7   0 3147.84 182.800   1
  -5   7   0 2855.43 204.710   1
   5  -7   0 3454.86 220.590   1
   5  -7   0 3140.71 176.810   1
  -5   7   0 2943.13 166.010   1
  -5  -7   5 2895.90 223.960   1
   5   7  -5 2729.36 155.470   1
   5   7  -5 2555.49 163.390   1
   5   7  -5 2572.20 178.910   1
  -5  -7   5 2989.26 196.980   1
  -5   7   5 2469.44 150.930   1
   5  -7  -5 2887.37 191.910   1
   5  -7  -5 2719.43 153.810   1
  -5   7   5 2862.20 162.470   1
   5  -7  -5 2768.20 161.800   1
   5  -7  -5 2708.66 174.240   1
  -5  -2 -10 180.470 51.0100   1
  -5   2 -10 208.070 46.3800   1
  -9  -3   3 3603.27 248.170   1
   9   3  -3 3373.02 184.810   1
  -9   3   3 3360.11 221.300   1
   9   3  -6 1286.86 84.4000   1
  -9  -3   6 1295.49 119.530   1
  -9   3   6 1042.01 106.380   1
   2   8   2 91.7400 38.2100   1
  -2   8  -2 70.3900 34.9300   1
  -2  -8  -2 3.46000 35.2900   1
   2  -8   2 145.980 40.0100   1
  -2  -8  -2 114.530 82.2100   1
   2  -8   2 104.030 83.5000   1
   7   0 -14 -32.060 40.5600   1
  -7   0  14 24.1000 44.5000   1
   7   0 -14 68.8400 36.0000   1
  -3   4 -11 45.6100 33.7500   1
  -3  -4 -11 90.8800 42.6500   1
   3  -4  11 38.0600 25.5400   1
   2   8  -4 129.790 42.6100   1
  -2  -8   4 63.2700 90.8800   1
   2   8  -4 121.890 36.2000   1
  -2   8   4 114.610 34.2200   1
   2   8  -4 200.250 40.9900   1
   2  -8  -4 174.410 43.8000   1
   2  -8  -4 164.630 31.5100   1
  -2  -8   4 154.810 35.2900   1
   2  -8  -4 14.0800 74.7200   1
   5  -2 -15 307.400 51.7800   1
   5  -2 -15 270.400 42.5700   1
   5   2 -15 283.140 45.2800   1
   5   2 -15 299.270 38.8400   1
   5   2 -15 326.570 45.1300   1
  -3  -6  -8 20.1400 72.2200   1
   3   6   8 53.6200 31.4300   1
  -3  -6  -8 71.2700 48.3600   1
  -3   6  -8 43.7400 52.2500   1
   3  -6   8 0.75000 31.3200   1
  -2  -4 -12 157.910 65.8900   1
  -2  -4 -12 143.130 29.0000   1
  -2   4 -12 62.0400 32.2300   1
   2  -4  12 130.180 30.8700   1
  -6   0  -9 -50.740 46.9000   1
  -6   0  -9 33.5000 36.1000   1
   3   4 -14 16807.9 578.680   1
  -3  -4  14 18106.9 508.320   1
   3  -4 -14 17907.9 506.090   1
   3   4 -14 18972.5 522.130   1
   3   4 -14 18809.6 523.520   1
   3  -4 -14 18585.0 513.520   1
   9   1   1 6858.89 385.770   1
  -9  -1  -1 6883.16 362.790   1
  -9   1  -1 7088.97 2520.27   1
  -9  -2   0 10942.7 378.660   1
   9   2   0 9971.02 382.100   1
  -9   2   0 11408.7 405.160   1
  -3   0 -13 -5.2000 36.1900   1
  -3   6  11 710.380 61.8800   1
   3  -6 -11 609.770 55.0100   1
   3  -6 -11 675.550 70.5300   1
   3  -6 -11 638.470 88.9000   1
   3  -6 -11 604.350 63.7300   1
   3  -6 -11 598.710 59.4000   1
   3   6 -11 599.940 62.4300   1
   3   6 -11 520.980 193.880   1
  -3  -6  11 562.650 148.220   1
   3   6 -11 694.640 63.4300   1
  -1   6 -10 28.7800 27.4400   1
   1   6  10 32.9200 28.9000   1
  -1  -6 -10 31.7200 33.7300   1
  -1  -6 -10 63.3000 41.9200   1
   1  -6  10 64.8600 36.6100   1
  -1  -6 -10 -92.920 72.4800   1
   2  -4 -14 3215.88 183.930   1
   2  -4 -14 2994.00 168.360   1
   2  -4 -14 3406.35 201.370   1
   2   4 -14 3091.29 252.320   1
   2   4 -14 3173.87 178.500   1
  -2  -4  14 3214.84 179.910   1
   2   4 -14 2995.68 169.430   1
   1  -6 -11 7531.66 243.020   1
   1  -6 -11 7619.41 227.120   1
  -1   6  11 7529.89 224.090   1
   1  -6 -11 7795.64 235.210   1
   1  -6 -11 7441.46 2643.13   1
   1   6 -11 6636.94 350.970   1
   1   6 -11 6855.49 335.300   1
  -1  -6  11 8170.54 340.800   1
  -1  -6  11 8249.80 258.650   1
   1   6 -11 7763.09 229.250   1
   1   6 -11 8335.69 249.250   1
  -6  -6  -2 11100.4 378.970   1
   6   6   2 10661.7 303.420   1
  -6  -6  -2 11374.3 407.710   1
  -6   6  -2 9994.45 398.420   1
   6  -6   2 9796.17 295.470   1
   6  -6   2 11380.5 327.010   1
   6  -6   2 11244.1 359.310   1
  -9  -2   9 737.080 70.9300   1
  -9   2   9 874.400 81.2100   1
   9   2  -9 883.780 73.3300   1
  -9  -2   9 787.590 92.4100   1
   9  -2  -9 943.170 76.6200   1
  -9   2   9 939.740 98.1500   1
  -9   1  10 -21.120 55.8000   1
  -9  -1  10 68.9700 59.5800   1
  -9  -1  10 40.4800 26.4700   1
   3   0 -16 1385.02 95.5000   1
   3   0 -16 1210.15 80.7100   1
  -3   0  16 1321.55 94.1100   1
  -6   0  15 23.8700 40.3600   1
   6   0 -15 -15.630 26.8700   1
   6   0 -15 43.5900 36.8300   1
  -6   6   8 634.220 61.5600   1
  -6   6   8 550.520 54.8300   1
   6  -6  -8 592.510 63.5200   1
  -6   6   8 637.030 56.2300   1
   6  -6  -8 643.900 63.1900   1
   6  -6  -8 603.660 81.4200   1
   6   6  -8 657.630 61.0700   1
   6   6  -8 622.070 88.1000   1
  -6  -6   8 727.730 83.5600   1
  -6  -6   8 504.170 202.110   1
   6   6  -8 471.080 57.0300   1
   7   5   2 559.770 49.7200   1
  -7  -5  -2 322.980 107.250   1
  -7  -5  -2 707.400 87.6900   1
   7  -5   2 499.940 181.630   1
  -7   5  -2 581.490 107.700   1
   7  -5   2 497.380 75.5300   1
  -7  -1  -7 105.980 62.7200   1
  -8   2  -4 4663.10 269.960   1
  -8  -2  -4 3953.93 252.660   1
   8   2   4 4809.18 273.860   1
  -7   5   9 6839.41 315.620   1
   7  -5  -9 6204.93 283.160   1
  -7  -5   9 6446.28 306.320   1
   7  -5  -9 6297.25 294.370   1
  -7   5   9 6038.95 278.800   1
   7   5  -9 6326.43 284.800   1
  -3  -3 -12 3888.41 219.640   1
  -3   3 -12 3663.16 208.850   1
  -3  -3 -12 3324.95 219.810   1
   5   5   7 -0.4900 74.2700   1
   5  -5   7 46.7300 25.2300   1
  -5   5  -7 92.3400 53.3500   1
  -5  -5  -7 99.8700 54.4700   1
  -5  -5  -7 10.3900 41.3600   1
   5   5   7 11.6100 30.3800   1
  -5  -5  -7 -64.210 98.2600   1
   7  -1 -14 605.710 61.5100   1
  -7   1  14 771.770 74.4400   1
   7  -1 -14 707.830 67.8100   1
   7   1 -14 696.760 67.3600   1
   7   1 -14 710.110 66.9900   1
  -7  -1  14 685.100 71.4000   1
   3   3 -15 2381.22 138.030   1
   3   3 -15 2439.84 140.920   1
   3   3 -15 1942.19 212.590   1
  -3  -3  15 2479.54 142.660   1
   3  -3 -15 2418.35 138.140   1
   3  -3 -15 2370.05 143.520   1
  -9  -3   2 1618.09 126.360   1
  -9   3   2 1830.95 144.650   1
  -2   0 -14 16477.6 463.820   1
   2   0  14 15416.7 442.710   1
  -2   0 -14 15551.9 478.660   1
   3  -8  -1 9325.33 283.850   1
  -3   8   1 9405.28 272.180   1
  -3  -8   1 8780.83 327.000   1
   3  -8  -1 9370.84 314.670   1
  -3  -8   1 8965.84 378.530   1
   3   8  -1 8045.04 262.670   1
   3   8  -1 9100.57 262.720   1
   3   8  -2 4304.31 197.040   1
  -3   8   2 4300.21 197.260   1
   3  -8  -2 4148.55 196.260   1
  -3  -8   2 3623.75 243.560   1
   3  -8  -2 4446.83 228.060   1
   3   8  -2 3514.07 210.320   1
  -3  -8   2 3596.51 259.540   1
  -8   4  -1 2711.21 205.170   1
  -8  -4  -1 3170.16 261.060   1
  -8  -4  -1 2721.24 200.750   1
   8  -4   1 3066.39 181.190   1
   8   4   1 2680.86 148.690   1
  -4   0 -12 14465.3 419.930   1
  -8  -2  12 5372.19 253.350   1
  -8   2  12 5478.62 256.190   1
   8   2 -12 5901.33 266.740   1
  -8  -2  12 4724.68 230.190   1
   8  -2 -12 5543.38 255.050   1
  -6  -5  -5 23715.2 771.700   1
   6   5   5 23259.5 704.730   1
  -6  -5  -5 22061.0 661.510   1
   6   5   5 23419.6 639.370   1
   6  -5   5 24270.3 719.370   1
   6  -5   5 20763.9 573.710   1
  -6   5  -5 23203.0 731.690   1
  -5   5  12 1481.88 101.370   1
   5  -5 -12 1364.66 95.8600   1
   5  -5 -12 1500.14 96.5400   1
  -5  -5  12 1310.35 93.5400   1
   5   5 -12 1589.79 102.950   1
   5   5 -12 1521.78 106.540   1
  -9   3   7 1442.59 118.680   1
   9  -3  -7 1388.43 91.4400   1
  -9  -3   7 1432.15 121.260   1
   9   3  -7 1623.28 103.140   1
  -1   8  -4 -3.8200 30.8000   1
  -1  -8  -4 12.5800 37.9000   1
   1  -8   4 -18.210 34.4400   1
  -1  -8  -4 132.660 81.8500   1
   1   8   4 4.30000 32.8200   1
   6   1   9 10128.9 351.720   1
  -6   1  -9 9866.01 315.040   1
  -6  -1  -9 9263.99 296.440   1
  -6  -1  -9 9277.08 291.010   1
  -6   1  -9 9976.90 320.200   1
   1   8  -5 4522.82 205.770   1
  -1  -8   5 5438.74 254.890   1
  -1   8   5 4684.12 221.340   1
   1  -8  -5 4604.99 216.650   1
   1  -8  -5 4874.12 244.740   1
   1   8  -5 4489.87 226.700   1
  -1  -8   5 4881.66 279.190   1
   1  -8  -5 4997.92 236.820   1
   1  -8  -5 4422.53 243.630   1
  -1   8   5 5005.15 228.610   1
   2   0 -16 2716.33 153.290   1
  -2   0  16 2951.60 173.870   1
  -3   1 -13 43.7100 36.3000   1
  -3  -1 -13 156.880 38.9700   1
   8   3   3 286.090 107.590   1
   8  -3   3 136.990 40.0600   1
  -8  -3  -3 35.4100 63.8700   1
  -8   3  -3 248.520 77.9800   1
  -8  -4   9 215.530 66.3200   1
   8   4  -9 401.960 50.3900   1
   8  -4  -9 453.340 53.6200   1
  -8   4   9 320.340 61.6900   1
  -2   3 -13 88.8700 36.0300   1
  -2  -3 -13 13.5300 36.2500   1
  -6   5  11 4551.50 216.890   1
   6  -5 -11 5075.28 236.510   1
  -6   5  11 4509.42 211.730   1
  -6   5  11 4899.52 225.660   1
   6  -5 -11 5071.44 230.900   1
   6   5 -11 5112.29 233.790   1
   6   5 -11 5010.18 237.700   1
  -6  -5  11 5013.54 238.320   1
   4   0 -16 22885.5 634.900   1
   4   0 -16 22741.0 637.500   1
   4   0 -16 22077.5 607.290   1
  -4  -4 -10 6365.02 294.740   1
  -4  -4 -10 5991.25 319.800   1
   4  -4  10 5800.00 264.650   1
   4  -4  10 6303.01 373.470   1
  -4   4 -10 6332.48 299.110   1
  -2  -3  15 19.3400 28.4000   1
   2   3 -15 11.2400 27.4200   1
   2  -3 -15 16.9800 30.2500   1
   5   7   1 699.080 64.4900   1
  -5  -7  -1 752.980 94.9700   1
  -5  -7  -1 870.940 123.680   1
   5  -7   1 807.570 71.3700   1
   5  -7   1 975.250 85.4800   1
  -5   7  -1 685.740 89.6100   1
   5  -7   1 812.960 95.6500   1
  -3   1  16 4553.01 218.200   1
  -3  -1  16 4609.04 220.850   1
   3  -1 -16 4478.48 208.400   1
   3   1 -16 4661.22 213.210   1
   3  -1 -16 4609.11 212.650   1
   2  -7   7 421.880 48.3500   1
  -2  -7  -7 393.420 52.7100   1
  -2   7  -7 504.880 194.560   1
   2  -7   7 626.190 139.070   1
  -2  -7  -7 460.500 91.8700   1
   2   7   7 445.370 50.6800   1
  -2  -7  -7 515.030 188.040   1
   2  -7   7 518.470 188.450   1
  -2   7  -7 320.240 44.9400   1
  -2   7  -7 383.850 48.5100   1
   5  -7  -6 1183.22 107.320   1
   5   7  -6 1019.06 93.3400   1
   5  -7  -6 1077.43 111.040   1
   5  -7  -6 1177.90 87.4900   1
   5   7  -6 1046.56 106.870   1
  -5  -7   6 1019.62 100.990   1
  -5  -7   6 1195.03 146.010   1
   5  -7  -6 1038.10 82.3100   1
   5   7  -6 1153.24 79.1800   1
  -5   7   6 1079.85 86.8200   1
   6  -1 -15 1971.33 127.450   1
   6   1 -15 2025.37 131.680   1
  -6  -1  15 1974.73 128.410   1
   6  -1 -15 2003.50 130.760   1
   6   1 -15 2024.31 130.240   1
   6   1 -15 2071.74 127.170   1
  -6   1  15 1981.07 124.980   1
  -8   3  11 -5.9200 46.5900   1
  -8  -3  11 200.590 60.9200   1
   8  -3 -11 16.0900 37.5400   1
   8   3 -11 11.1200 28.9200   1
   2  -7  -9 1152.17 85.6100   1
   2   7  -9 1121.21 404.730   1
   2  -7  -9 1041.38 83.2700   1
  -2  -7   9 1010.47 84.6400   1
   2  -7  -9 907.070 82.5200   1
   2  -7  -9 1019.18 116.030   1
  -2   7   9 982.640 79.9900   1
  -2  -7   9 996.390 190.270   1
   2   7  -9 1005.56 84.4900   1
   2   7  -9 1253.54 87.0500   1
  -2   7   9 1208.11 85.2300   1
   2  -7  -9 1161.28 86.6300   1
  -2  -5 -11 186.700 81.2000   1
  -2  -5 -11 219.050 42.3200   1
  -2   5 -11 161.560 53.7400   1
   2  -5  11 252.580 40.5100   1
  -2   5 -11 102.820 37.1400   1
   2  -5  11 158.880 34.2700   1
   3   8   0 5526.77 266.340   1
   3  -8   0 6568.09 323.430   1
  -3  -8   0 6711.41 357.550   1
   3   8   0 6592.98 296.660   1
  -3  -8   0 6325.38 331.170   1
   3  -8   0 6975.35 318.580   1
  -3   8   0 6690.85 298.790   1
   3  -8  -3 10910.2 341.590   1
  -3  -8   3 10712.8 394.360   1
   3   8  -3 10190.4 344.580   1
  -3  -8   3 11418.8 398.560   1
   3  -8  -3 11303.0 379.880   1
   3   8  -3 10674.6 339.000   1
   3  -8  -3 12207.2 434.980   1
  -3   8   3 11789.3 339.020   1
   3  -8  -3 11698.4 341.290   1
   5   6   5 2138.30 123.370   1
  -5  -6  -5 2382.37 180.380   1
  -5  -6  -5 2069.15 740.080   1
   5  -6   5 2230.34 129.600   1
   5  -6   5 1756.41 114.370   1
  -5   6  -5 1996.71 192.280   1
   5  -6   5 2025.88 152.070   1
   4   4 -14 4449.49 206.030   1
   4  -4 -14 4376.30 204.960   1
   4  -4 -14 4140.49 193.720   1
   4  -4 -14 3917.89 222.430   1
   4   4 -14 4401.48 204.230   1
   2  -5 -13 126.950 60.5600   1
   2  -5 -13 87.6200 34.6800   1
   2   5 -13 84.3700 35.6700   1
  -2  -5  13 112.690 34.7300   1
   2   5 -13 35.5100 45.1800   1
   2   5 -13 124.900 31.0300   1
   2   5 -13 192.800 97.5100   1
  -3  -5 -10 4131.75 246.630   1
  -3   5 -10 4112.21 208.970   1
  -3   5 -10 3239.81 212.940   1
  -3  -5 -10 4197.94 199.940   1
   3  -5  10 3598.03 203.490   1
   3  -5  10 4519.71 269.870   1
  -1  -7  -8 464.500 55.8500   1
  -1  -7  -8 311.040 49.2900   1
  -1  -7  -8 442.050 88.4800   1
   1   7   8 500.940 181.090   1
   1  -7   8 325.300 94.8600   1
  -1   7  -8 399.340 87.8900   1
  -1   7  -8 389.070 44.1700   1
   1  -7   8 346.280 50.4300   1
   1  -7   8 485.510 59.3300   1
  -1   7  -8 511.100 183.670   1
  -1   7  -8 310.390 49.6000   1
   0  -8   5 3814.29 258.850   1
   0  -8  -5 4035.76 1433.44   1
   0  -8  -5 4599.20 246.860   1
   0  -8  -5 4321.22 205.680   1
   0   8  -5 4458.28 205.300   1
   0   8   5 4284.83 199.910   1
   0   8   5 4332.84 202.490   1
   0  -8   5 3758.71 214.600   1
   5  -6 -10 912.350 83.1200   1
  -5   6  10 687.020 61.8600   1
  -5   6  10 724.020 62.2900   1
   5  -6 -10 854.340 72.9900   1
   5  -6 -10 886.830 93.4700   1
  -5  -6  10 1049.75 165.520   1
   5   6 -10 861.150 73.9000   1
   5   6 -10 750.980 71.4800   1
   5   6 -10 643.840 84.2000   1
  -5  -6  10 890.910 86.8000   1
  -1   7   9 92.7900 39.3900   1
   1  -7  -9 187.580 42.6100   1
  -1   7   9 172.440 35.4200   1
   1  -7  -9 104.240 52.4900   1
   1  -7  -9 108.120 33.0900   1
   1  -7  -9 -54.430 81.1000   1
  -1  -7   9 131.220 108.220   1
   1   7  -9 64.9300 45.0600   1
   1   7  -9 72.8700 42.8100   1
  -8   0  -5 -75.820 63.7100   1
   3  -5 -13 5713.50 255.500   1
   3  -5 -13 5238.05 251.020   1
   3  -5 -13 5307.63 245.340   1
   3   5 -13 5350.12 244.250   1
   3   5 -13 5368.95 244.460   1
   3   5 -13 4324.66 226.990   1
   4  -7   4 1774.91 143.880   1
  -4  -7  -4 1695.80 149.470   1
   4  -7   4 1866.16 118.930   1
   4  -7   4 1710.99 112.880   1
   4   7   4 1895.10 118.240   1
  -4   7  -4 1599.14 167.410   1
  -4  -7  -4 1665.52 142.420   1
  -4   3 -11 4265.03 206.670   1
  -4  -3 -11 4442.74 216.810   1
  -4  -3 -11 3888.58 274.700   1
  -1  -4 -13 395.650 81.6900   1
  -1  -4 -13 323.570 48.6200   1
  -1  -4 -13 327.380 44.4500   1
  -1   4 -13 354.720 43.0400   1
  -1   4 -13 317.760 71.8000   1
   1  -4  13 379.650 47.1200   1
  -2  -1 -14 244.400 35.2100   1
  -2   1 -14 167.310 35.3100   1
   1  -4 -14 -33.030 32.9600   1
   1  -4 -14 83.7800 41.2600   1
   1  -4 -14 36.4600 55.5000   1
   1  -4 -14 -65.020 30.4800   1
  -1  -4  14 -0.8400 29.5400   1
   1   4 -14 28.8700 27.7900   1
   4  -7  -8 16434.8 495.080   1
   4  -7  -8 15118.0 419.920   1
  -4   7   8 14817.1 418.070   1
   4  -7  -8 16067.8 455.440   1
   4  -7  -8 15182.9 461.840   1
  -4  -7   8 15572.2 454.320   1
   4   7  -8 14841.5 485.950   1
   4   7  -8 15947.5 447.710   1
  -4  -7   8 16407.0 540.930   1
   2  -8   3 322.680 52.2700   1
  -2  -8  -3 242.530 76.5900   1
  -2  -8  -3 317.150 46.1000   1
  -2   8  -3 429.530 51.2900   1
   2   8   3 373.940 47.1800   1
   2   8   3 282.360 39.3900   1
  -2  -8  -3 314.200 59.8600   1
   2  -8   3 168.070 82.5700   1
  -4  -1 -12 394.970 55.3400   1
  -4   1 -12 460.990 58.5500   1
   2  -8  -5 1982.18 129.210   1
  -2  -8   5 1815.44 120.850   1
  -2   8   5 1671.93 107.000   1
  -2   8   5 1838.44 125.340   1
   2  -8  -5 1829.56 119.500   1
   2   8  -5 1598.40 125.210   1
   2  -8  -5 1710.32 131.010   1
  -2  -8   5 1607.16 114.720   1
   2   8  -5 1859.70 118.410   1
   2  -8  -5 1757.87 131.890   1
  -2  -8   5 1544.66 145.940   1
   2   8  -5 1496.66 111.090   1
   0  -2 -15 1783.87 112.840   1
   0  -2 -15 1449.81 97.7900   1
   0  -2  15 1574.82 106.510   1
   0   2 -15 1631.34 158.560   1
   0   2 -15 1775.71 111.480   1
  -2  -1  16 11930.8 350.570   1
   2   1 -16 12658.7 360.390   1
  -2   1  16 12362.0 365.170   1
   2  -1 -16 12155.0 341.030   1
   4   3 -15 481.080 54.9600   1
   4  -3 -15 432.790 56.7200   1
   4  -3 -15 398.210 48.7400   1
   4   3 -15 427.330 52.5000   1
  -6  -3  -8 -37.880 51.5100   1
  -6  -3  -8 192.220 52.8600   1
  -6   3  -8 89.3600 55.2400   1
   6  -3   8 28.6100 25.0400   1
  -8   0  13 77.5700 50.9900   1
   4   1 -16 15.0500 33.0600   1
   4  -1 -16 56.1500 34.1500   1
  -4   1  16 90.4100 37.2400   1
   4  -1 -16 23.3400 32.3100   1
  -4  -6  -7 -24.000 43.5400   1
   4   6   7 -31.680 30.5100   1
  -4  -6  -7 42.6900 46.1100   1
   4  -6   7 -1.2200 31.8500   1
  -4  -6  -7 55.0800 81.4500   1
   4  -6   7 67.5300 60.5600   1
  -7  -3  -6 4495.90 235.940   1
  -7   3  -6 4324.68 233.830   1
   7  -3   6 3767.68 213.130   1
   7  -3   6 4227.76 230.290   1
   7   3   6 4433.98 253.540   1
  -7  -3  -6 4026.10 1444.71   1
   6   3 -14 5631.30 264.400   1
  -6   3  14 5337.04 250.850   1
  -6  -3  14 5644.41 261.510   1
   6  -3 -14 5816.79 268.390   1
   6   3 -14 5292.16 242.550   1
   6   3 -14 5931.65 284.020   1
   6  -3 -14 5525.59 257.830   1
   7  -6  -3 85.7300 37.3200   1
  -7  -6   3 -72.830 71.3700   1
   7  -6  -3 81.9600 50.8100   1
   7   6  -3 34.1300 33.4000   1
  -7  -6   3 21.3600 79.7400   1
   7  -6  -4 1190.63 102.190   1
   7  -6  -4 1193.74 82.9300   1
   7  -6  -4 1270.32 86.4400   1
  -7  -6   4 969.770 153.140   1
   7   6  -4 1217.22 83.5800   1
  -7   6   4 1041.20 99.8100   1
  -7  -6   4 1231.86 110.780   1
  -8   5   4 1307.99 121.170   1
  -8  -5   4 1303.20 126.260   1
   8   5  -4 1340.72 88.9400   1
  -8  -5   4 1334.06 165.580   1
   8  -5  -4 1155.53 79.7500   1
  -4   6  11 713.870 63.1500   1
   4  -6 -11 775.360 65.9300   1
   4  -6 -11 713.790 70.1000   1
   4  -6 -11 755.730 76.9200   1
   4   6 -11 761.120 68.1500   1
   4   6 -11 647.730 82.7500   1
  -4  -6  11 747.320 72.0500   1
  -4  -6  11 453.350 132.490   1
   4   6 -11 761.830 69.0100   1
   9   0   2 511.430 213.850   1
  -9   0  -2 537.870 87.9900   1
   0  -6 -11 6174.59 293.990   1
   0   6  11 6932.73 312.940   1
   0  -6 -11 6459.89 292.800   1
   0  -6 -11 6300.89 316.260   1
   0  -6 -11 6613.16 301.870   1
   0   6 -11 5814.84 320.400   1
   0  -6  11 6563.18 293.210   1
   0   6 -11 6377.24 287.650   1
   0   6 -11 6669.55 301.080   1
   0  -6  11 6442.05 302.700   1
   0   6 -11 5333.32 263.620   1
   0  -6  11 7115.99 2535.35   1
  -9  -3   1 751.170 101.100   1
  -9   3   1 345.300 76.0300   1
   3  -8   1 173.400 77.0200   1
  -3  -8  -1 70.0500 92.4800   1
   3  -8   1 132.160 42.5600   1
  -3   8  -1 131.280 35.1300   1
   3   8   1 143.730 34.7500   1
  -3  -8  -1 134.910 60.1900   1
   3   8   1 116.540 31.8500   1
  -8  -1  -5 86.2100 63.0700   1
  -8   1  -5 116.860 61.3600   1
   3  -7   6 10123.4 303.320   1
  -3   7  -6 9767.12 402.320   1
   3  -7   6 11299.0 320.140   1
  -3  -7  -6 10412.0 368.700   1
   3  -7   6 10197.6 346.570   1
  -3  -7  -6 10201.9 327.010   1
   3   7   6 10222.1 294.730   1
  -3  -7  -6 9901.58 311.970   1
   3   8  -4 10050.7 288.830   1
  -3  -8   4 9495.76 343.510   1
   3  -8  -4 10620.9 378.550   1
  -3   8   4 9587.78 275.550   1
  -3  -8   4 8905.03 304.550   1
   3  -8  -4 10165.5 299.760   1
   3  -8  -4 9574.64 291.250   1
   3  -8  -4 10024.8 330.120   1
   3   8  -4 9525.99 331.580   1
   8  -5  -3 4297.11 219.330   1
   8   5  -3 4286.04 196.510   1
   8  -5  -3 4295.61 198.280   1
  -8  -5   3 4410.02 261.210   1
  -8   5   3 4002.27 1425.61   1
  -8  -5   3 4404.26 246.590   1
   6   4   7 831.200 93.8900   1
  -6  -4  -7 963.120 140.440   1
   6  -4   7 1130.74 410.800   1
   6  -4   7 830.590 69.1600   1
  -6  -4  -7 977.310 97.4500   1
   7  -3 -13 12195.5 357.030   1
  -7  -3  13 12811.1 378.950   1
   7   3 -13 11991.6 362.210   1
  -7   3  13 12265.8 354.270   1
   7  -3 -13 12530.3 363.640   1
  -7  -3  13 11015.5 333.830   1
   7   3 -13 11651.9 335.190   1
   8  -5  -5 201.100 64.2900   1
  -8   5   5 61.2400 60.1700   1
  -8  -5   5 97.4900 70.1600   1
   8   5  -5 125.970 34.2200   1
   8  -5  -5 83.6800 35.0100   1
  -8  -5   5 98.7300 131.720   1
   9  -3  -8 2620.44 150.110   1
  -9  -3   8 2554.92 176.980   1
  -9   3   8 2472.36 160.450   1
   9   3  -8 2688.41 151.950   1
   3  -7  -9 2820.88 159.040   1
  -3   7   9 2631.76 159.000   1
  -3   7   9 2695.82 154.750   1
   3  -7  -9 2338.83 144.610   1
   3  -7  -9 2795.98 169.840   1
   3  -7  -9 2640.21 172.200   1
   3  -7  -9 2575.13 151.270   1
   3   7  -9 2514.28 187.660   1
   3   7  -9 2639.54 149.560   1
  -3  -7   9 2143.05 130.720   1
  -3  -7   9 3095.92 232.780   1
   3   7  -9 2383.77 151.900   1
  -9   0  11 -64.520 65.5600   1
[truncated: 1,082,443 more chars]
